# Supplementary material for: New Color-Patterned Species of Microtendipes Kieffer, 1913 (Diptera: Chironomidae) and a Deep Intraspecific Divergence of Species by DNA Barcodes
Source: Insects. 2023 Feb 24;14(3):227. doi: 10.3390/insects14030227 (PMC10054112; doi:10.3390/insects14030227)
Supplement: Supplementary file 1 [file insects-14-00227-s001.zip]

Archive with 9 entries (9 files):
- Figure S1.pdf
- Figure S2.pdf
- Figure S3.pdf
- Figure S4.pdf
- Figure S5.pdf
- Seq S1.fas
- Table S1 Intraspecific genetic divergence.xls
- Table S2 Genetic divergece between sequences.xls
- Table S3 Interspecific genetic divergence.xls
