# Supplementary material for: New Color-Patterned Species of Microtendipes Kieffer, 1913 (Diptera: Chironomidae) and a Deep Intraspecific Divergence of Species by DNA Barcodes
Source: Insects. 2023 Feb 24;14(3):227. doi: 10.3390/insects14030227 (PMC10054112; doi:10.3390/insects14030227)
Supplement: Supplementary file 1 [file insects-14-00227-s001.zip › Seq S1.fas]

>Microtendipes_bimaculatus_ZJCH600_WYS403
------------------------------------GTAGGAACAGCCCTTAGTATATTAATTCGTGCTGAATTAGGACATCCTGGAACTTTTATTGGAGATGATCAAATTTATAATGTAATTGTAACGGCACATGCTTTTATTATAATTTTTTTTATAGTTATACCTATTTTAATTGGAGGATTTGGAAATTGACTTGTTCCTTTAATATTAGGAGCTCCTGATATAGCATTTCCTCGAATAAATAATATAAGATTTTGATTATTACCTCCCTCTCTTTCTCTTCTTCTTTCTAGTTCTATTGTAGAAAATGGGGCAGGAACTGGTTGAACGGTATACCCTCCTTTATCTTCAAATATTGCTCATAGTGGAGCTTCTGTTGATTTAGCTATTTTTTCTTTACATCTTGCAGGTGTCTCATCAATTTTAGGTTCAGTAAATTTTATTACAACAGTTATTAATATACGATCAAATGGAATTACTTTAGATCGAATACCTTTATTTGTCTGATCTATTGTTATTACAACTGTTCTACTTTTATTATCTTTACCTGTATTAGCTGGAGCTATTACAATATTATTAACAGATCGAAATTTAAATACATCTTTTTTTGATCCAGCTGGAGGAGGAGATCCTATTTTATACCAACATTTA
>Microtendipes_bimaculatus_ZJCH551_WYS354
---------------------------------------GGAACAGCCCTTAGTATATTAATTCGTGCTGAATTAGGACATCCTGGAACTTTTATTGGAGATGATCAAATTTATAATGTAATTGTAACGGCACATGCTTTTATTATAATTTTTTTTATAGTTATACCTATTTTAATTGGAGGATTTGGAAATTGACTTGTTCCTTTAATATTAGGAGCTCCTGATATAGCATTTCCTCGAATAAATAATATAAGATTTTGATTATTACCCCCCTCTCTTTCTCTTCTTCTTTCTAGTTCTATTGTAGAAAATGGGGCAGGAACTGGTTGAACAGTATACCCTCCTTTATCTTCAAATATTGCTCATAGTGGAGCTTCTGTTGACTTAGCTATTTTTTCTCTTCATCTTGCAGGTGTTTCATCAATTTTAGGTTCAGTAAATTTTATTACAACAGTTATTAATATACGATCAAATGGAATTACTTTAGATCGAATACCTTTATTTGTTTGATCTATTGTTATTACAACTGTTCTACTTTTATTATCTTTACCTGTATTAGCTGGAGCTATTACAATATTATTAACAGATCGAAATTTAAATACATCTTTTTTTGATCCAGCTGGAGGAGGAGACCCTATTTTATACCAACATTTA
>Microtendipes_bimaculatus_ZJCH521_WYS324
------------------------------------------------CTTAGTATATTAATTCGTGCTGAATTAGGACATCCTGGAACTTTTATTGGAGATGATCAAATTTATAATGTAATTGTAACGGCACATGCTTTTATTATAATTTTTTTTATAGTTATACCTATTTTAATTGGAGGATTTGGAAATTGACTTGTTCCTTTAATATTAGGAGCTCCTGATATAGCATTTCCTCGAATAAATAATATAAGATTTTGATTATTACCCCCCTCTCTTTCTCTTCTTCTTTCTAGTTCTATTGTAGAAAATGGAGCAGGAACTGGTTGAACAGTATACCCTCCTTTATCTTCAAATATTGCTCATAGTGGAGCTTCTGTTGACTTAGCTATTTTTTCTCTTCATCTTGCAGGTGTTTCATCAATTTTAGGTTCAGTAAATTTTATTACAACAGTTATTAATATACGATCAAATGGAATTACTTTAGATCGAATGCCTTTATTTGTTTGATCTATTGTTATTACAACTGTTCTACTTTTATTATCTTTACCTGTATTAGCTGGAGCTATTACAATATTATTAACAGATCGAAATTTAAATACATCTTTTTTTGATCCAGCTGGAGGAGGAGACCCTATTTTATACCAACATTTA
>Microtendipes_robustus_ZJCH498_WYS301
------------------------------------------ACAGCTCTTAGTATATTAATTCGTGCTGAATTAGGCCATCCTGGAACTTTTATTGGAGATGATCAAATTTATAATGTAATTGTTACAGCACATGCTTTTATTATAATTTTTTTTATAGTTATACCTATTTTAATTGGAGGTTTTGGAAATTGATTAGTTCCTTTAATATTAGGAGCTCCTGATATAGCATTTCCTCGAATAAATAATATAAGATTTTGATTATTACCTCCTTCATTATCTCTTCTTCTTTCTAGTTCAATTGTAGAAAATGGGGCAGGAACAGGATGAACAGTTTATCCTCCTCTATCTTCAAATATTGCTCATAGTGGGGCTTCAGTTGATTTAGCTATTTTTTCTCTTCATTTAGCAGGAGTATCATCAATTTTAGGTTCAGTAAATTTTATTACTACAGTAATTAATATACGTTCAAATGGAATTACTTTAGATCGAATACCTTTATTTGTTTGATCTATTGTAATTACAACAGTTTTACTATTGCTATCTTTACCAGTATTAGCCGGAGCTATTACAATATTATTAACAGATCGAAATTTAAATACATCTTTCTTTGATCCTGCAGGAGGGGGAGACCCAATTTTATATCAACACTTA
>Microtendipes_bimaculatus_ZJCH495_WYS298
------------------------------------------------CTTAGTATATTAATTCGTGCTGAATTAGGACATCCTGGAACTTTTATTGGAGATGATCAAATTTATAATGTAATTGTAACGGCACATGCTTTTATTATAATTTTTTTTATAGTTATACCCATTTTAATTGGAGGATTTGGAAATTGACTTGTTCCTTTAATATTAGGAGCTCCTGATATAGCATTTCCTCGAATAAATAATATAAGATTTTGATTATTACCTCCCTCTCTTTCTCTTCTTCTTTCTAGTTCTATTGTAGAAAATGGGGCAGGAACTGGTTGAACAGTATACCCTCCTTTATCTTCGAATATTGCTCATAGTGGAGCTTCTGTTGACTTAGCTATTTTTTCTCTTCATCTTGCAGGTGTTTCATCAATTTTAGGTTCAGTAAATTTTATTACAACAGTTATTAATATACGATCAAATGGAATTACTTTAGATCGAATACCTTTATTTGTTTGATCTATTGTTATTACAACGGTTCTACTTTTATTATCTTTACCTGTATTAGCTGGGGCTATTACAATATTATTAACAGATCGAAATTTAAACACATCTTTTTTTGATCCAGCTGGAGGGGGGGATCCTATTTTATACCAACATTTA
>Microtendipes_robustus_ZJCH482_WYS285
------------------------------------GTAGGAACAGCTCTTAGTATATTAATTCGTGCTGAATTAGGCCATCCTGGAACTTTTATTGGAGATGATCAAATTTATAATGTAATTGTTACAGCACATGCTTTTATTATAATTTTTTTTATAGTTATACCTATTTTAATTGGAGGTTTTGGAAATTGATTAGTTCCTTTAATATTAGGAGCTCCTGATATAGCATTTCCTCGAATAAATAATATAAGATTTTGATTATTACCCCCTTCATTATCTCTTCTTCTTTCTAGTTCAATTGTAGAAAATGGAGCAGGAACGGGATGAACAGTTTATCCTCCTTTATCTTCAAATATTGCTCATAGTGGAGCTTCGGTTGATTTAGCTATTTTTTCTCTTCATTTAGCAGGAGTATCATCAATTTTAGGTTCAGTAAATTTTATTACTACAGTAATTAATATACGTTCAAATGGAATTACTTTAGATCGAATACCTTTATTTGTTTGATCTATTGTAATTACAACAGTTTTACTATTGTTATCTTTACCAGTATTAGCCGGGGCTATTACAATATTATTAACAGATCGAAATTTAAATACATCTTTCTTTGATCCTGCAGGAGGGGGAGACCCAATTTTATATCAACACTTA
>Microtendipes_robustus_ZJCH474_WYS277
------------------------------------------------CTTAGTATATTAATTCGTGCTGAATTAGGTCATCCTGGAACTTTTATTGGAGATGATCAAATTTATAATGTAATTGTTACAGCACATGCTTTTATTATAATTTTTTTTATAGTTATACCTATTTTAATTGGAGGTTTTGGAAATTGATTAGTTCCTTTAATATTAGGAGCTCCTGATATAGCATTTCCTCGAATAAATAATATAAGATTTTGATTATTACCCCCTTCATTATCTCTTCTTCTTTCTAGTTCAATTGTAGAAAATGGAGCAGGAACAGGATGAACAGTTTATCCCCCCCTATCTTCAAATATTGCTCATAGTGGGGCTTCAGTTGATTTAGCTATTTTTTCTCTTCATTTAGCAGGAGTATCATCAATTTTAGGTTCAGTAAATTTTATTACTACAGTAATTAATATACGTTCAAATGGAATTACTTTAGATCGAATACCTTTATTTGTTTGATCTATTGTAATTACAACAGTTTTACTATTGCTATCTTTACCAGTATTAGCCGGGGCTATTACAATATTATTAACAGATCGAAATTTAAATACATCTTTCTTTGATCCTGCAGGAGGAGGAGACCCAATTTTATATCAACACTTA
>Microtendipes_robustus_ZJCH470_WYS273
---------------------------------------GGAACAGCTCTTAGTATATTAATTCGTGCTGAATTAGGCCATCCTGGAACTTTTATTGGAGATGATCAAATTTATAATGTAATTGTTACAGCACATGCTTTTATTATAATTTTTTTTATAGTTATACCTATTTTAATTGGAGGGTTTGGAAATTGATTAGTTCCTTTAATATTAGGAGCTCCTGATATAGCATTTCCTCGAATAAATAATATAAGATTTTGATTGTTACCCCCTTCATTATCTCTTCTTCTTTCTAGTTCAATTGTAGAAAATGGAGCAGGAACGGGATGAACAGTTTATCCTCCTTTATCTTCAAATATTGCTCATAGTGGGGCTTCGGTTGATTTAGCTATTTTTTCTCTTCATTTAGCAGGAGTATCATCAATTTTAGGTTCAGTAAATTTTATTACTACAGTAATTAATATACGTTCAAATGGAATTACTTTAGATCGAATACCTTTATTTGTTTGATCTATTGTAATTACAACAGTTTTACTATTGTTATCTTTACCAGTATTAGCCGGGGCTATTACAATATTATTAACAGATCGAAATTTAAATACATCTTTCTTTGATCCTGCAGGAGGGGGAGACCCAATTTTATATCAACACTTA
>Microtendipes_bimaculatus_ZJCH462_WYS265
---------------------------TCCGGAATAGTAGGAACAGCTCTTAGTATATTAATTCGTGCTGAATTAGGTCATCCTGGAACTTTTATTGGTGATGACCAAATTTATAATGTAATTGTTACAGCACATGCTTTTATTATAATTTTTTTTATAGTTATACCTATTTTAATTGGAGGATTTGGAAATTGATTAGTTCCCTTAATACTTGGGGCTCCTGATATAGCATTCCCTCGAATAAATAATATAAGATTTTGATTACTCCCCCCTTCTTTATCACTTCTTCTCTCAAGTTCAATTGTTGAAAATGGAGCAGGAACAGGATGAACAGTGTATCCCCCCTTATCTTCTAATATTGCACACAGAGGGGCTTCAGTTGATTTAGCTATTTTTTCTCTTCATCTTGCTGGAGTATCTTCAATTTTAGGTTCAGTAAATTTTATTACAACAGTAATTAATATACGATCAAATGGAATCACTTTAGATCGAATACCATTATTTGTTTGATCAATTGTAATTACAACTGTTTTACTTCTTTTATCTTTACCTGTTTTAGCCGGAGCAATTACTATATTATTAACAGACCGAAATTTAAACACATCTTTTTTTGATCCTGCCGGCGGAGGAGACCCTATTTTATATCAACATTTA
>Microtendipes_bimaculatus_ZJCH457_WYS260
------------------------------------------ACAGCTCTTAGTATATTAATTCGTGCTGAATTAGGTCATCCTGGAACTTTTATTGGTGATGACCAAATTTATAATGTAATTGTTACAGCACATGCTTTTATTATAATTTTTTTTATAGTTATACCTATTTTAATTGGAGGATTTGGAAATTGATTAGTTCCCTTAATACTTGGGGCTCCTGATATAGCATTCCCTCGAATAAATAATATAAGATTTTGATTACTCCCCCCTTCTTTATCACTTCTTCTCTCAAGTTCAATTGTTGAAAATGGAGCAGGAACAGGATGAACAGTGTATCCCCCCCTATCTTCTAATATTGCACACAGAGGGGCTTCAGTTGATTTAGCTATTTTTTCTCTTCATCTTGCTGGAGTATCTTCAATTTTAGGTTCAGTAAATTTTATTACAACAGTAATTAATATACGATCAAATGGAATCACTTTAGATCGAATACCATTATTTGTTTGATCAATTGTAATTACAACTGTTTTACTTCTTTTATCTTTACCTGTTTTAGCCGGAGCAATTACTATATTATTAACAGACCGAAATTTAAACACATCTTTTTTTGATCCTGCCGGCGGAGGAGACCCTATTTTATATCAACATTTA
>Microtendipes_wuyisensis_ZJCH385_WYS188
------------------------TGATCCGGTATAGTCGGAACTGCCCTTAGTATATTAATTCGAGCCGAATTAGGTCATCCTGGAACTTTCATTGGGGACGATCAAATTTATAACGTAATTGTAACAGCACATGCTTTCATTATAATTTTTTTCATGGTTATGCCAATTTTAATTGGGGGATTTGGAAATTGACTTGTTCCCTTAATATTAGGAGCTCCTGATATGGCCTTTCCTCGAATAAATAATATAAGTTTTTGACTTCTTCCCCCTTCTCTTTCACTTCTTCTTTCTAGTTCAATTGTAGAAAATGGGGCAGGAACAGGATGAACAGTTTATCCCCCCCTATCTTCTAACATTGCCCATAGAGGGGCTTCTGTTGATTTAGCTATTTTTTCTCTTCATCTTGCAGGAGTTTCCTCAATTTTAGGGTCTGTTAATTTCATTACAACAGTTATTAATATACGATCAAATGGTATTACTTTAGATCGAATGCCCTTATTTGTTTGATCAATTGTAATTACAACTGTCTTGTTACTTTTATCTCTTCCAGTATTAGCAGGAGCTATTACTATATTATTAACAGATCGAAATTTAAATACATCATTTTTTGACCCAGCAGGAGGGGGAGACCCTATTCTTTATCAACATTTA
>Microtendipes_bimaculatus_ZJCH240_BSZ107
---------------------GCTTGATCCGGAATAGTAGGTACAGCACTTAGTATATTAATTCGAGCAGAATTAGGTCATCCTGGAACTTTTATTGGAGATGACCAAATTTATAACGTAATTGTAACAGCACACGCTTTTATTATAATTTTTTTTATAGTTATACCAATTTTAATTGGAGGATTTGGAAATTGATTAGTTCCCCTAATGCTTGGAGCTCCTGATATGGCATTTCCTCGAATGAATAATATAAGATTTTGATTACTTCCTCCTTCTCTATCTCTTCTTCTTTCAAGTTCAATTGTAGAAAATGGAGCAGGAACTGGTTGAACAGTTTACCCGCCTCTATCATCTAATATTGCTCATAGTGGTGCATCTGTTGATTTAGCAATTTTTTCTCTTCATCTTGCAGGAGTATCATCAATTTTAGGATCAGTAAATTTTATTACAACAGTAATTAATATACGATCAAATGGAATTACTTTAGATCGAATACCTTTATTTGTTTGATCAATTGTAATTACAACTGTTTTACTTTTATTATCTTTACCAGTATTAGCTGGAGCTATTACAATATTATTAACAGATCGAAATTTAAATACATCATTCTTTGACCCAGCAGGAGGGGGAGACCCAATTTTATATCAACATTTA
>Microtendipes_bimaculatus_ZJCH228_BSZ95
---------------------------------ATAGTAGGTACAGCACTTAGTATATTAATTCGAGCAGAATTAGGTCATCCTGGAACTTTTATTGGAGATGACCAAATTTATAACGTAATTGTAACAGCACACGCTTTTATTATAATTTTTTTTATAGTTATACCAATTTTAATTGGAGGATTTGGAAATTGATTAGTTCCCCTAATACTTGGGGCTCCTGATATGGCATTTCCTCGAATGAATAATATAAGATTTTGATTACTTCCTCCTTCTTTATCTCTTCTTCTTTCAAGTTCAATTGTAGAAAATGGAGCAGGAACTGGTTGAACAGTTTATCCACCTCTATCATCTAATATTGCTCATAGTGGTGCATCTGTTGATTTAGCAATTTTTTCTCTTCATCTTGCAGGAGTATCATCAATTTTAGGATCAGTAAATTTTATTACAACAGTAATTAATATACGATCAAATGGAATTACTTTAGATCGAATACCTTTATTTGTTTGATCAATTGTAATTACAACTGTTTTACTTTTATTATCTTTACCAGTATTAGCTGGAGCTATTACAATATTATTAACAGATCGAAATTTAAATACATCATTCTTTGACCCAGCAGGAGGGGGAGACCCAATTTTATATCAACATTTA
>Microtendipes_bimaculatus_ZJCH217_BSZ84
------------------------------------GTAGGTACAGCACTTAGTATATTAATTCGAGCAGAATTAGGTCATCCTGGAACTTTTATTGGAGATGACCAAATTTATAACGTAATTGTAACAGCACACGCTTTTATTATAATTTTTTTTATAGTTATACCAATTTTAATTGGAGGATTTGGAAATTGATTAGTTCCCCTAATACTTGGGGCTCCTGATATAGCATTTCCTCGAATGAATAATATAAGATTTTGATTACTTCCTCCTTCTTTATCTCTTCTTCTTTCAAGTTCAATTGTAGAAAATGGAGCAGGAACTGGTTGAACAGTTTATCCACCTCTATCATCTAATATTGCTCATAGTGGTGCATCTGTTGATTTAGCAATTTTTTCTCTTCATCTTGCAGGAGTATCATCAATTTTAGGATCAGTAAATTTTATTACAACAGTAATTAATATACGATCAAATGGAATTACTTTAGATCGAATACCTTTATTTGTTTGATCAATTGTAATTACAACTGTTTTACTTTTATTATCTTTACCAGTATTAGCTGGAGCTATTACAATATTATTAACAGATCGAAATTTAAATACATCATTCTTTGACCCAGCAGGAGGGGGAGACCCAATTTTATATCAACATTTA
>Microtendipes_baishanzuensis|HW013|HW013
ACATTATATTTTATTTTCGGAGCCTGATCTGGAATAGTAGGAACAGCTCTTAGTATACTAATTCGTGCCGAATTAGGTCATCCTGGAACTTTTATTGGAGATGACCAAATTTATAATGTTATTGTAACAGCACATGCTTTTATTATAATTTTTTTCATAGTAATGCCTATTTTAATTGGAGGTTTTGGAAATTGATTAGTGCCTTTAATACTTGGAGCACCCGATATAGCATTTCCTCGAATAAATAATATAAGATTTTGATTACTTCCTCCTTCTCTTTCTCTTCTTCTTTCTAGTTCAATTGTAGAAAATGGAGCAGGAACAGGTTGAACTGTTTATCCTCCCCTATCGTCAAACATTGCCCATAGTGGTGCTTCTGTTGATTTAGCTATTTTTTCTCTTCATCTTGCAGGTGTGTCCTCAATTTTAGGTTCAGTAAATTTTATTACTACAGTTATTAATATACGATCAAATGGTATTACTTTAGATCGAATACCATTATTTGTTTGATCTATTGTAATTACAACTGTTTTATTATTATTATCATTACCAGTATTAGCAGGAGCTATTACAATATTATTAACAGATCGAAATTTAAATACTTCTTTCTTTGATCCAGCTGGAGGAGGAGAT---------------------
>Microtendipes_baishanzuensis_ZJCH204_BSZ71
---------------------GCCTGATCTGGAATAGTAGGAACAGCTCTTAGTATACTAATTCGTGCCGAATTAGGTCATCCTGGAACTTTTATTGGAGATGATCAAATTTATAATGTTATTGTAACAGCACATGCTTTTATTATAATTTTTTTCATAGTAATGCCTATTTTAATTGGAGGTTTTGGAAATTGATTAGTGCCTTTAATACTTGGAGCACCCGATATAGCCTTTCCTCGAATAAATAATATAAGATTTTGATTACTTCCTCCTTCTCTTTCTCTTCTTCTTTCTAGTTCAATTGTAGAAAATGGGGCAGGAACAGGTTGAACTGTTTATCCTCCCCTATCGTCAAACATTGCCCATAGTGGTGCTTCTGTTGATTTAGCTATTTTTTCTCTTCATCTTGCAGGTGTGTCCTCAATTTTAGGTTCAGTAAATTTTATTACTACAGTTATTAATATACGATCAAATGGTATTACTTTAGATCGAATACCATTATTTGTTTGATCTATTGTAATTACAACTGTTTTATTATTATTATCATTACCAGTATTAGCAGGAGCTATTACAATATTATTAACAGATCGAAATTTAAATACTTCTTTCTTTGATCCAGCTGGAGGAGGAGATCCTATTTTATATCAACATTTA
>Microtendipes_robustus_ZJCH202_BSZ69
---------------------GCTTGATCCGGAATAGTAGGAACAGCTCTTAGTATATTAATTCGTGCTGAATTAGGTCATCCTGGAACTTTTATTGGAGATGATCAAATTTATAATGTAATTGTTACAGCACATGCTTTTATTATAATTTTTTTTATAGTTATACCTATTTTAATTGGAGGTTTTGGAAATTGATTAGTTCCTTTAATATTAGGAGCTCCTGATATAGCATTTCCTCGAATAAATAATATAAGATTTTGATTATTACCCCCTTCATTGTCTCTTCTTCTTTCTAGTTCAATTGTAGAAAATGGAGCAGGAACAGGATGAACAGTTTATCCCCCCTTATCTTCAAACATTGCTCATAGCGGGGCTTCAGTTGATTTAGCTATTTTTTCTCTTCATTTAGCAGGAGTATCATCAATTTTAGGTTCAGTAAATTTTATTACTACAGTAATTAATATACGTTCAAATGGAATTACTTTAGATCGAATACCTTTATTTGTTTGATCTATTGTAATTACAACAGTTTTACTATTATTATCTTTACCAGTATTAGCCGGGGCTATTACAATACTATTAACAGATCGAAATTTAAATACATCTTTCTTTGATCCTGCAGGAGGGGGAGACCCAATTTTATATCAACACTTA
>Microtendipes_bimaculatus_ZJCH201_BSZ68
------------------------TGATCTGGAATAGTAGGAACAGCCCTTAGTATATTAATTCGTGCTGAATTAGGACATCCTGGAACTTTTATTGGAGATGATCAAATTTATAATGTAATTGTAACGGCACATGCTTTTATTATAATTTTTTTTATAGTTATACCTATTTTAATTGGAGGATTTGGAAATTGACTTGTTCCTTTAATATTAGGAGCTCCTGATATAGCATTTCCTCGAATAAATAATATAAGATTTTGATTATTACCCCCCTCTCTTTCTCTTCTTCTTTCTAGTTCTATTGTAGAAAATGGGGCAGGAACTGGTTGAACAGTATACCCTCCTTTATCTTCAAATATTGCTCATAGTGGAGCTTCTGTTGACTTAGCTATTTTTTCTCTTCATCTTGCAGGTGTTTCATCAATTTTAGGTTCAGTAAATTTTATTACAACAGTTATTAATATACGATCAAATGGAATTACTTTAGATCGAATACCTTTATTTGTTTGATCTATTGTTATTACAACTGTTCTACTTTTATTATCTTTACCTGTATTAGCTGGAGCTATTACAATATTATTAACAGATCGAAATTTAAATACATCTTTTTTTGATCCAGCTGGAGGAGGAGACCCTATTTTATACCAACATTTA
>Microtendipes_robustus_ZJCH120_WYS39
---------------------------------------GGAACAGCTCTTAGTATATTAATTCGTGCTGAATTAGGTCATCCTGGAACTTTTATTGGAGATGATCAAATTTATAATGTAATCGTTACAGCACATGCTTTTATTATAATTTTTTTTATAGTTATACCTATTTTAATTGGAGGTTTTGGAAATTGATTAGTTCCTTTAATATTAGGAGCTCCTGATATAGCATTTCCTCGAATAAATAATATAAGATTTTGATTATTACCCCCTTCATTGTCTCTTCTTCTTTCTAGTTCAATTGTAGAAAATGGAGCAGGAACAGGATGAACAGTTTATCCCCCCCTATCTTCAAACATTGCCCATAGCGGGGCTTCAGTTGATTTAGCTATTTTTTCTCTTCATTTAGCAGGAGTATCATCAATTTTAGGTTCAGTAAATTTTATTACTACAGTAATTAATATACGTTCAAATGGAATTACTTTAGATCGAATACCTTTATTTGTTTGATCTATTGTAATTACAACAGTTTTACTATTATTATCTTTACCAGTATTAGCCGGGGCTATTACAATACTATTAACAGATCGAAATTTAAATACATCTTTCTTTGATCCTGCAGGAGGGGGAGACCCAATTTTATATCAACACTTA
>Microtendipes_bimaculatus_ZJCH114_WYS33
------------------------------GGAATAGTAGGAACAGCCCTTAGTATATTAATTCGTGCTGAATTAGGACATCCTGGAACTTTTATTGGAGATGATCAAATTTATAATGTAATTGTAACGGCACATGCTTTTATTATAATTTTTTTTATAGTTATACCTATTTTAATTGGAGGATTTGGAAATTGACTTGTTCCTTTAATATTAGGAGCTCCTGATATAGCATTTCCTCGAATAAATAATATAAGATTTTGATTATTACCCCCCTCTCTTTCTCTTCTTCTTTCTAGTTCTATTGTAGAAAATGGGGCAGGAACTGGTTGAACAGTATACCCTCCTTTATCTTCAAATATTGCTCATAGTGGAGCTTCTGTTGACTTAGCTATTTTTTCTCTTCATCTTGCAGGTGTTTCATCAATTTTAGGTTCAGTAAATTTTATTACAACAGTTATTAATATACGATCAAATGGAATTACTTTAGATCGAATACCTTTATTTGTTTGATCTATTGTTATTACAACTGTTCTACTTTTATTATCTTTACCTGTATTAGCTGGAGCTATTACAATATTATTAACAGATCGAAATTTAAATACATCTTTTTTTGATCCAGCTGGAGGGGGAGACCCTATTTTATACCAACATTTA
>Microtendipes_bimaculatus_ZJCH104_WYS23
------------------------TGATCTGGAATAGTAGGAACAGCCCTTAGTATATTAATTCGTGCTGAATTAGGACATCCTGGAACTTTTATTGGAGATGATCAAATTTATAATGTAATTGTAACGGCACATGCTTTTATTATAATTTTTTTTATAGTTATACCTATTTTAATTGGAGGATTTGGAAATTGACTTGTTCCTTTAATATTAGGAGCTCCTGATATAGCATTTCCTCGAATAAATAATATAAGATTTTGATTATTACCCCCCTCTCTTTCTCTTCTTCTTTCTAGTTCTATTGTAGAAAATGGGGCAGGAACTGGTTGAACAGTATACCCTCCTTTATCTTCGAATATTGCTCATAGTGGAGCTTCTGTTGACTTAGCTATTTTTTCTCTTCATCTTGCAGGTGTTTCATCAATTTTAGGTTCAGTAAATTTTATTACAACAGTTATTAATATACGATCAAATGGAATTACTTTAGATCGAATACCTTTATTTGTTTGATCTATTGTTATTACAACGGTTCTACTTTTATTATCTTTACCTGTATTAGCTGGAGCTATTACAATATTATTAACAGATCGAAATTTAAATACATCTTTTTTTGATCCAGCTGGAGGAGGAGATCCTATTTTATACCAACATTTA
>Microtendipes_robustus_ZJCH102_WYS21
---------------------GCTTGATCCAGGATAGTAGGGACAGCTCTTAGTATATTAATTCGTGCTGAATTAGGCCATCCTGGAACTTTTATTGGAGATGATCAAATTTATAATGTAATTGTTACAGCACATGCTTTTATTATAATTTTTTTTATAGTTATACCTATTTTAATTGGAGGTTTTGGAAATTGATTAGTTCCTTTAATATTAGGAGCTCCTGATATAGCATTTCCTCGAATAAATAATATAAGATTTTGATTGTTACCCCCTTCATTATCTCTTCTTCTTTCTAGTTCAATTGTAGAAAATGGAGCAGGAACGGGATGAACAGTTTATCCTCCTTTATCTTCAAATATTGCTCATAGTGGGGCTTCGGTTGATTTAGCTATTTTTTCTCTTCATTTAGCAGGAGTATCATCAATTTTAGGTTCAGTAAATTTTATTACTACAGTAATTAATATACGTTCAAATGGAATTACTTTAGATCGAATACCTTTATTTGTTTGATCTATTGTAATTACAACAGTTTTACTATTGTTATCTTTACCAGTATTAGCCGGGGCTATTACAATATTATTAACAGATCGAAATTTAAATACATCTTTCTTTGATCCTGCAGGAGGGGGAGACCCAATTTTATATCAACACTTA
>Microtendipes_baishanzuensis_ZJCH077_BSZ32
ACATTATATTTTATTTTTGGAGCCTGATCTGGAATAGTAGGAACAGCTCTTAGTATACTAATTCGTGCCGAATTAGGTCATCCTGGAACTTTTATTGGAGATGATCAAATTTATAATGTTATTGTAACAGCACATGCTTTTATTATAATTTTTTTCATAGTAATGCCTATTTTAATTGGAGGTTTTGGAAATTGATTAGTACCTTTAATACTTGGAGCACCCGATATAGCATTTCCTCGAATAAATAATATAAGATTTTGATTACTTCCTCCTTCTCTTTCTCTTCTTCTTTCTAGTTCAATTGTAGAAAATGGGGCAGGAACAGGTTGAACTGTTTATCCTCCCCTATCGTCAAACATTGCTCATAGTGGTGCTTCTGTTGATTTAGCTATTTTTTCTCTTCATCTTGCAGGTGTGTCCTCAATTTTAGGTTCAGTAAATTTTATTACTACAGTTATTAATATACGATCAAATGGTATTACTTTAGATCGAATACCATTATTTGTTTGATCTATTGTAATTACAACTGTTTTATTATTATTATCATTACCAGTATTAGCAGGAGCTATTACAATATTATTAACAGATCGAAATTTAAATACTTCTTTCTTTGATCCA------------------------------------
>Microtendipes_bimaculatus_ZJCH073_BSZ28
ACATTATATTTTATTTTTGGGGCATGATCTGGAATAGTAGGAACAGCCCTTAGTATATTAATTCGTGCTGAATTAGGACATCCTGGAACTTTTATTGGAGATGATCAAATTTATAATGTAATTGTAACGGCACATGCTTTTATTATAATTTTTTTTATAGTTATACCTATTTTAATTGGAGGATTTGGAAATTGACTTGTTCCTTTAATATTAGGAGCTCCTGATATAGCATTTCCTCGAATAAATAATATAAGATTTTGATTATTACCCCCCTCTCTTTCTCTTCTTCTTTCTAGTTCTATTGTAGAAAATGGGGCAGGAACTGGTTGAACAGTATACCCTCCTTTATCTTCAAATATTGCTCATAGTGGAGCTTCTGTTGACTTAGCTATTTTTTCTCTTCATCTTGCAGGTGTTTCATCAATTTTAGGTTCAGTAAATTTTATTACAACAGTTATTAATATACGATCAAATGGAATTACTTTAGATCGAATACCTTTATTTGTTTGATCTATTGTTATTACAACTGTTCTACTTTTATTATCTTTACCTGTATTAGCTGGAGCTATTACAATATTATTAACAGATCGAAATTTAAATACATCTTTTTTTGATCCAGCTGGA------------------------------
>Microtendipes_baishanzuensis_ZJCH072_BSZ27
ACATTATATTTTATTTTTGGAGCCTGATCTGGAATAGTAGGAACAGCTCTTAGTATACTAATTCGTGCCGAATTAGGTCATCCTGGAACTTTTATTGGAGATGATCAAATTTATAATGTTATTGTAACAGCACATGCTTTTATTATAATTTTTTTCATAGTAATGCCTATTTTAATTGGAGGTTTTGGAAATTGATTAGTGCCTTTAATACTTGGAGCACCCGATATAGCCTTTCCTCGAATAAATAATATAAGATTTTGATTACTTCCTCCTTCTCTTTCTCTTCTTCTTTCTAGTTCAATTGTAGAAAATGGGGCAGGAACAGGTTGAACTGTTTATCCTCCCCTATCGTCAAACATTGCCCATAGTGGTGCTTCTGTTGATTTAGCTATTTTTTCTCTTCATCTTGCAGGTGTGTCCTCAATTTTAGGTTCAGTAAATTTTATTACTACAGTTATTAATATACGATCAAATGGTATTACTTTAGATCGAATACCATTATTTGTTTGATCTATTGTAATTACAACTGTTTTATTATTATTATCATTACCAGTATTAGCAGGAGCTATTACAATATTATTAACAGATCGAAATTTAAATACTTCTTTCTTTGATCCA------------------------------------
>Microtendipes_baishanzuensis_ZJCH067_BSZ22
ACATTATATTTTATTTTTGGAGCCTGATCTGGAATAGTAGGAACAGCTCTTAGTATACTAATTCGTGCCGAATTAGGTCATCCTGGAACTTTTATTGGAGATGATCAAATTTATAATGTTATTGTAACAGCACATGCTTTTATTATAATTTTTTTCATAGTAATGCCTATTTTAATTGGAGGTTTTGGAAATTGATTAGTGCCTTTAATACTTGGAGCACCCGATATAGCATTTCCTCGAATAAATAATATAAGATTTTGATTACTTCCCCCTTCTCTTTCTCTTCTTCTTTCTAGTTCAATTGTAGAAAATGGGGCAGGAACAGGTTGAACTGTTTATCCTCCCCTATCGTCAAACATTGCCCATAGTGGTGCTTCTGTTGATTTAGCTATTTTTTCTCTTCATCTTGCAGGTGTGTCCTCAATTTTAGGTTCAGTAAATTTTATTACTACAGTTATTAATATACGATCAAATGGTATTACTTTAGATCGAATACCATTATTTGTTTGATCTATTGTAATTACAACTGTTTTATTATTATTATCATTACCAGTATTAGCAGGAGCTATTACAATATTATTAACAGATCGAAATTTAAATACTTCTTTCTTTGATCCA------------------------------------
>Microtendipes_bimaculatus_ZJCH050_BSZ05
ACATTATATTTTATTTTTGGGGCATGATCTGGAATAGTAGGAACAGCCCTTAGTATATTAATTCGTGCTGAATTAGGACATCCTGGAACTTTTATTGGAGATGATCAAATTTATAATGTAATTGTAACGGCACATGCTTTTATTATAATTTTTTTTATAGTTATACCTATTTTAATTGGAGGATTTGGAAATTGACTTGTTCCTTTAATATTAGGAGCTCCTGATATAGCATTTCCTCGAATAAATAATATAAGATTTTGATTATTACCCCCCTCTCTTTCTCTTCTTCTTTCTAGTTCTATTGTAGAAAATGGGGCAGGAACTGGTTGAACAGTATACCCTCCTTTATCTTCAAATATTGCTCATAGTGGAGCTTCTGTTGACTTAGCTATTTTTTCTCTTCATCTTGCAGGTGTTTCATCAATTTTAGGTTCAGTAAATTTTATTACAACAGTTATTAATATACGATCAAATGGAATTACTTTAGATCGAATACCTTTATTTGTTTGATCTATTGTTATTACAACTGTTCTACTTTTATTATCTTTACCTGTATTAGCTGGAGCTATTACAATATTATTAACAGATCGAAATTTAAATACATCTTTTTTTGATCCAGCTGGAGGAGGA------------------------
>Microtendipes_bimaculatus_ZJCH046_BSZ01
ACATTATATTTTATTTTTGGGGCATGATCTGGAATAGTAGGAACAGCCCTTAGTATATTAATTCGTGCTGAATTAGGACATCCTGGAACTTTTATTGGAGATGATCAAATTTATAATGTAATTGTAACGGCACATGCTTTTATTATAATTTTTTTTATAGTTATACCTATTTTAATTGGAGGATTTGGAAATTGACTTGTTCCTTTAATATTAGGAGCTCCTGATATAGCATTTCCTCGAATAAATAATATAAGATTTTGATTATTACCCCCCTCTCTTTCTCTTCTTCTTTCTAGTTCTATTGTAGAAAATGGGGCAGGAACTGGTTGAACAGTATACCCTCCTTTATCTTCAAATATTGCTCATAGTGGAGCTTCTGTTGACTTAGCTATTTTTTCTCTTCATCTTGCAGGTGTTTCATCAATTTTAGGTTCAGTAAATTTTATTACAACAGTTATTAATATACGATCAAATGGAATTACTTTAGATCGAATACCTTTATTTGTTTGATCTATTGTTATTACAACTGTTCTACTTTTATTATCTTTACCTGTATTAGCTGGAGCTATTACAATATTATTAACAGATCGAAATTTAAATACATCTTTTTTTGATCCAGCTGGAGGAGGAGACCCTATTTTATACCAACATTTA
>Microtendipes_robustus_ZJCH365_WYS168
------------------------TGATCTGGAATAGTAGGAACAGCTCTTAGTATATTAATTCGTGCTGAATTAGGACACCCTGGAACTTTTATTGGTGATGATCAAATTTATAATGTAATTGTTACAGCACATGCTTTCATTATAATTTTTTTTATAGTTATACCTATTTTAATTGGTGGGTTTGGAAATTGATTAGTTCCTTTAATATTAGGAGCCCCCGATATAGCATTTCCTCGAATAAATAATATAAGATTTTGATTATTACCCCCTTCATTATCTCTTCTTCTTTCAAGTTCAATTGTAGAAAATGGAGCAGGAACAGGTTGAACAGTTTATCCTCCCCTATCTTCAAATATTGCCCATAGTGGGGCTTCAGTTGATTTAGCTATTTTTTCACTTCATTTAGCAGGAGTATCATCAATTTTAGGCTCAGTAAATTTTATTACTACAGTAATTAATATACGATCAAATGGAATTACTTTAGATCGAATACCTTTATTTGTTTGATCAATTGTAATTACAACAGTTTTATTATTATTATCTTTGCCAGTACTAGCTGGAGCCATCACAATATTACTAACAGATCGAAATTTAAATACATCTTTTTTTGACCCAGCCGGAGGGGGAGACCCTATTTTATACCAACATTTA
>Microtendipes_robustus|ZJCH286|WYS89
---------------------------------------GGAACAGCTCTTAGTATATTAATTCGTGCTGAATTAGGACACCCTGGAACTTTTATTGGTGATGATCAAATTTATAATGTAATTGTTACAGCACATGCTTTCATTATAATTTTTTTTATAGTTATACCTATTTTAATTGGTGGGTTTGGAAATTGATTAGTTCCTTTAATATTAGGAGCCCCCGATATAGCATTTCCTCGAATAAATAATATAAGATTTTGATTATTACCCCCTTCATTATCTCTTCTTCTTTCAAGTTCAATTGTAGAAAATGGAGCAGGAACAGGTTGAACAGTTTATCCTCCCCTATCTTCAAATATTGCCCATAGTGGGGCTTCAGTTGATTTAGCTATTTTTTCACTTCATTTAGCAGGAGTATCATCAATTTTAGGCTCAGTAAATTTTATTACTACAGTAATTAATATACGATCAAATGGAATTACTTTAGATCGAATACCTTTATTTGTTTGATCAATTGTAATTACAACAGTTTTATTATTATTATCTTTGCCAGTACTAGCTGGAGCCATCACAATATTACTAACAGATCGAAATTTAAATACATCTTTTTTTGACCCAGCCGGAGGGGGAGACCCTATTTTATACCAACATTTA
>Microtendipes_wangi_CH413_CH413
ACATTATATTTTATTTTCGGAGCTTGATCTGGAATAGTAGGAACTGCTTTAAGTATATTAATTCGTGCTGAATTAGGTCATCCTGGAACTTTTATTGGAGATGACCAAATTTATAATGTAATTGTTACAGCTCATGCTTTTATTATAATTTTTTTTATAGTTATACCAATTTTAATTGGAGGATTCGGAAATTGGTTAGTCCCATTAATATTAGGGGCCCCAGATATGGCTTTCCCTCGAATAAATAATATAAGTTTTTGACTTTTACCTCCTTCATTATCTCTTTTACTTTCTAGTTCAATTGTAGAAAATGGAGCCGGAACAGGATGAACTGTTTATCCTCCCTTATCTTCAAATATTGCTCATAGAGGGGCATCTGTTGATTTAGCAATTTTTTCTCTTCATTTAGCAGGAATTTCTTCAATTTTAGGGTCAGTAAATTTTATTACAACAGTAATTAATATACGATCAAATGGAATTACTCTTGATCGAATACCTTTATTTGTGTGATCTATTGTAATTACAACTGTTCTCCTTCTTTTATCTTTACCTGTTTTAGCTGGGGCTATTACAATATTATTAACAGATCGAAATTTAAATACTTCATTTTTTGACCCAGCTGGAGGAGGGGACCCAATTTTATACCAACATTTA
>Microtendipes_wangi_CH412_CH412
ACATTATATTTTATTTTCGGAGCTTGATCTGGAATAGTAGGAACTGCTTTAAGTATATTAATTCGTGCTGAATTAGGTCATCCTGGAACTTTTATTGGAGATGACCAAATTTATAATGTAATTGTTACAGCTCATGCTTTTATTATAATTTTTTTTATAGTTATACCAATTTTAATTGGAGGATTCGGAAATTGGTTAGTCCCATTAATATTAGGGGCCCCAGATATGGCTTTCCCTCGAATAAATAATATAAGTTTTTGACTTTTACCTCCTTCATTATCTCTTTTACTTTCTAGTTCAATTGTAGAAAATGGAGCCGGAACAGGATGAACTGTTTATCCTCCCTTATCTTCAAATATTGCTCATAGAGGGGCATCTGTTGATTTAGCAATTTTTTCTCTTCATTTAGCAGGAATTTCTTCAATTTTAGGATCAGTAAATTTTATTACAACAGTAATTAATATACGATCAAATGGAATTACTCTTGATCGAATACCTTTATTTGTATGATCTATTGTAATTACAACTGTTCTCCTTCTTTTATCTTTACCTGTTTTAGCTGGAGCTATTACAATATTATTAACAGATCGAAATTTAAATACTTCATTTTTTGACCCAGCTGGGGGAGGGGACCCAATTTTATACCAACATTTA
>Microtendipes_wangi_CH410_CH410
ACATTATATTTTATTTTTGGAGCTTGATCCGGAATAGTTGGAACAGCTTTAAGTATATTAATTCGAGCAGAATTAGGACATCCTGGAACTTTTATTGGTGATGACCAAATTTATAACGTAATTGTTACAGCTCATGCTTTTATTATAATTTTTTTTATAGTTATACCAATTTTAATTGGAGGATTCGGAAATTGACTAGTTCCATTAATGTTAGGAGCTCCAGATATAGCTTTTCCTCGAATAAATAATATAAGTTTTTGACTTTTACCACCTTCTTTATCTCTTCTTCTTTCTAGTTCAATTGTAGAAAATGGAGCAGGAACAGGATGAACTGTTTATCCCCCTTTATCTTCAAATATTGCTCATAGAGGAGCATCTGTAGATTTAGCAATTTTTTCTCTTCATTTAGCAGGAGTATCTTCAATTTTAGGTTCAGTAAATTTTATTACAACAGTTATTAATATACGATCAAATGGTATTACTCTTGATCGAATACCTTTATTTGTTTGGTCTATTGTAATTACAACTGTTCTTCTTCTTTTATCATTACCTGTTTTAGCCGGAGCTATTACAATACTACTAACAGATCGAAATTTAAATACTTCTTTTTTTGACCCAGCCGGAGGAGGGGATCCTATTTTATACCAACATTTA
>Microtendipes_wangi_CH409_CH409
ACATTATATTTTATTTTTGGGGCTTGATCCGGAATAGTTGGAACAGCTTTAAGTATATTAATTCGAGCAGAATTAGGACATCCTGGAACTTTTATTGGTGATGACCAAATTTATAACGTAATTGTTACAGCTCATGCTTTTATTATAATTTTTTTTATAGTTATACCAATTTTAATTGGAGGATTTGGAAATTGACTAGTTCCATTAATGTTAGGAGCTCCAGATATGGCTTTTCCTCGAATAAATAATATAAGTTTTTGACTTTTACCACCTTCTTTATCTCTCCTTCTTTCTAGTTCAATTGTAGAAAATGGAGCAGGAACAGGATGAACTGTTTATCCTCCTTTATCTTCAAATATTGCTCATAGAGGGGCATCTGTAGATTTAGCAATTTTTTCTCTTCATTTAGCAGGAGTATCTTCAATTTTAGGTTCAGTAAATTTTATTACAACAGTTATTAATATACGATCAAATGGTATTACTCTTGATCGAATACCTTTATTTGTATGATCTATTGTAATTACAACTGTTCTTCTTCTTTTATCATTACCTGTTTTAGCCGGAGCTATTACAATACTATTAACAGATCGAAATTTAAATACTTCTTTTTTTGACCCAGCCGGAGGAGGGGATCCTATTTTATATCAACATTTA
>Microtendipes_wangi__CH407_CH407
ACATTATATTTTATTTTCGGAGCTTGATCTGGAATAGTAGGAACTGCTTTAAGTATATTAATTCGTGCTGAATTAGGTCATCCTGGAACTTTTATTGGAGATGACCAAATTTATAATGTAATTGTTACAGCTCATGCTTTTATTATAATTTTTTTTATAGTTATACCAATTTTAATTGGAGGATTCGGAAATTGGTTAGTCCCATTAATATTAGGGGCCCCAGATATGGCTTTCCCTCGAATAAATAATATAAGTTTTTGACTTTTACCTCCTTCATTATCTCTTTTACTTTCTAGTTCAATTGTAGAAAATGGAGCCGGAACAGGATGAACTGTTTATCCTCCCTTATCTTCAAATATTGCTCATAGAGGAGCATCTGTTGATTTAGCAATTTTTTCTCTTCATTTAGCAGGAATTTCTTCAATTTTAGGGTCAGTAAATTTTATTACAACAGTAATTAATATACGATCAAATGGAATTACTCTTGATCGAATACCTTTATTTGTATGATCTATTGTAATTACAACTGTTCTCCTTCTTTTATCTTTACCTGTTTTAGCTGGAGCTATTACAATATTATTAACAGATCGAAATTTAAATACTTCATTTTTTGACCCAGCTGGAGGAGGGGACCCAATTTTATACCAACATTTA
>Microtendipes_wangi_CH418_CH418
ACATTATATTTTATTTTTGGGGCTTGATCCGGAATAGTTGGAACAGCTTTAAGTATATTAATTCGAGCAGAATTAGGACATCCTGGAACTTTTATTGGTGATGACCAAATTTATAACGTAATTGTTACAGCTCATGCTTTTATTATAATTTTTTTTATAGTTATACCAATTTTAATTGGAGGATTTGGAAATTGACTAGTTCCATTAATGTTAGGAGCTCCAGATATGGCTTTTCCTCGAATAAATAATATAAGTTTTTGACTTTTACCACCTTCTTTATCTCTTCTTCTTTCTAGTTCAATTGTAGAAAATGGAGCAGGAACAGGATGAACTGTTTATCCCCCTTTATCTTCAAATATTGCTCATAGAGGAGCATCTGTAGATTTAGCAATTTTTTCTCTTCATTTAGCAGGAGTATCTTCAATTTTAGGTTCAGTAAATTTTATTACAACAGTTATTAATATACGATCAAATGGTATTACTCTTGATCGAATACCTTTATTTGTTTGGTCTATTGTAATTACAACTGTTCTTCTTCTTTTATCATTACCTGTTTTAGCCGGAGCTATTACAATACTACTAACAGATCGAAATTTAAATACTTCTTTTTTTGACCCAGCCGGAGGAGGGGATCCTATTTTATACCAACATTTA
>Microtendipes_wangi_CH392_CH392
ACATTATATTTTATTTTCGGAGCTTGATCTGGAATAGTAGGAACTGCTTTAAGTATATTAATTCGTGCTGAATTAGGTCATCCTGGAACTTTTATTGGAGATGACCAAATTTATAATGTAATTGTTACAGCTCATGCTTTTATTATAATTTTTTTTATAGTTATACCAATTTTAATTGGAGGATTCGGAAATTGGTTAGTCCCATTAATATTAGGGGCCCCAGATATGGCTTTCCCTCGAATAAATAATATAAGTTTTTGACTTTTACCTCCTTCATTATCTCTTTTACTTTCTAGTTCAATTGTAGAAAATGGAGCCGGAACAGGATGAACTGTTTATCCTCCATTATCTTCAAATATTGCTCATAGAGGAGCATCTGTTGATTTAGCAATTTTTTCTCTTCATTTAGCAGGAATTTCTTCAATTTTAGGGTCAGTAAATTTTATTACAACAGTAATTAATATACGATCAAATGGAATTACTCTTGATCGAATACCTTTATTTGTATGATCTATTGTAATTACAACTGTTCTCCTTCTTTTATCTTTGCCTGTTTTAGCTGGAGCTATTACAATATTATTAACAGATCGAAATTTAAATACTTCATTTTTTGACCCAGCTGGGGGAGGGGACCCAATTTTATACCAACATTTA
>Microtendipes_wangi_CH422_CH422
ACATTATATTTTATTTTTGGGGCTTGATCCGGAATAGTTGGAACAGCTTTAAGTATATTAATTCGAGCAGAATTAGGACATCCTGGAACTTTTATTGGTGATGACCAAATTTATAACGTAATTGTTACAGCTCATGCTTTTATTATAATTTTTTTTATAGTTATACCAATTTTAATTGGAGGATTCGGAAATTGACTAGTTCCATTAATGTTAGGAGCTCCAGATATAGCTTTTCCTCGAATAAATAATATAAGTTTTTGACTTTTACCACCTTCTTTATCTCTTCTTCTTTCTAGTTCAATTGTAGAAAATGGAGCAGGAACAGGATGAACTGTTTATCCCCCTTTATCTTCAAATATTGCTCATAGAGGAGCATCTGTAGATTTAGCAATTTTTTCTCTTCATTTAGCAGGAGTATCTTCAATTTTAGGTTCAGTAAATTTTATTACAACAGTTATTAATATACGATCAAATGGTATTACTCTTGATCGAATACCTTTATTTGTTTGGTCTATTGTAATTACAACTGTTCTTCTTCTTTTATCATTACCTGTTTTAGCCGGAGCTATTACAATACTACTAACAGATCGAAATTTAAATACTTCTTTTTTTGACCCAGCTGGAGGAGGGGATCCTATTTTATACCAACATTTA
>Microtendipes_wangi_CH388_CH388
ACATTATATTTTATTTTTGGGGCTTGATCCGGAATAGTTGGAACAGCTTTAAGTATATTAATTCGAGCAGAATTAGGACATCCTGGGACTTTTATTGGTGATGACCAAATTTATAACGTAATTGTTACAGCTCATGCTTTTATTATAATTTTTTTTATAGTTATACCAATTTTAATTGGAGGATTTGGAAATTGACTAGTTCCATTAATGTTAGGAGCCCCAGATATGGCTTTTCCTCGAATAAATAATATAAGTTTTTGACTTTTACCACCTTCTTTATCTCTCCTTCTTTCTAGTTCAATTGTAGAAAATGGAGCAGGAACAGGATGAACTGTTTATCCTCCTTTATCTTCAAATATTGCTCATAGAGGGGCATCTGTAGATTTAGCAATTTTTTCTCTTCATTTAGCAGGAGTATCTTCAATTTTAGGTTCAGTAAATTTTATTACAACAGTTATTAATATACGATCAAATGGTATTACTCTTGATCGAATACCTTTATTTGTATGATCTATTGTAATTACAACTGTTCTTCTTCTTTTATCATTACCTGTTTTAGCCGGAGCTATTACAATACTATTAACAGATCGAAATTTAAATACTTCTTTTTTTGACCCAGCCGGAGGAGGGGATCCTATTTTATATCAACATTTA
>Microtendipes_tuberosus_ZJCH232_BSZ99
------------------------------------GTAGGAACTGCATTAAGAATGTTAATTCGAGCAGAACTAGGACATCCTGGAACCTTCATTGGAGATGACCAAATTTATAATGTAATTGTTACAGCCCATGCATTTATTATAATTTTTTTCATAGTTATACCAATTTTAATTGGGGGATTCGGAAATTGATTAGTACCTTTAATATTAGGAGCCCCAGATATAGCATTCCCACGAATAAATAATATAAGTTTTTGACTTTTACCACCTTCTTTGTCTCTTCTTCTTTCTAGTTCTATTGTAGAAAACGGAGCAGGAACAGGATGAACAGTTTATCCTCCCCTATCTTCTAATATTGCCCATAGAGGAGCTTCAGTTGATTTAGCAATTTTTTCTCTTCACCTAGCTGGGGTATCCTCTATTTTAGGATCAGTAAATTTTATTACAACAGTAATTAATATACGATCAAATGGTATTACTTTAGATCGAATACCTCTATTTGTTTGATCAATTGTTATTACTACAGTCCTTCTTCT-------------------------------------------------------------------------------------------------------------------
>Microtendipes_tuberosus|CH160|CH160
ACTTTATATTTCATTTTTGGAGCATGAGCAGGAATAGTAGGAACTGCATTAAGAATGTTAATTCGAGCAGAACTAGGGCATCCTGGAACCTTTATTGGGGATGACCAAATTTATAATGTAATTGTTACAGCCCATGCATTTATTATAATTTTCTTCATAGTTATACCAATTTTAATTGGAGGATTCGGAAATTGATTAGTACCTTTAATACTAGGAGCCCCAGATATGGCATTCCCACGAATAAATAATATAAGTTTTTGACTTTTACCACCTTCTTTGTCTCTTCTTCTTTCTAGTTCTATTGTAGAAAACGGAGCAGGAACAGGATGAACAGTTTATCCTCCCTTATCTTCTAATATTGCCCATAGAGGAGCTTCAGTTGATTTAGCTATTTTTTCTCTTCATTTAGCTGGGGTATCTTCTATTTTAGGATCAGTAAATTTTATTACAACAGTAATTAATATACGATCAAATGGTATTACTTTAGATCGAATACCTTTATTTGTTTGATCAATTGTTATTACTACAGTTCTTCTTTTACTTTCTTTACCTGTTTTAGCTGGGGCTATTACTATATTATTAACAGATCGAAATTTAAATACATCATTTTTCGACCCAGCTGGAGGAGGAGACCCTATTCTTTACCAACATTTA
>Microtendipes_wangi_CH417_CH417
ACATTATATTTTATTTTTGGAGCTTGATCCGGAATAGTTGGAACAGCTTTAAGTATATTAATTCGAGCAGAATTAGGACATCCTGGAACTTTTATTGGTGATGACCAAATTTATAACGTAATTGTTACAGCTCATGCTTTTATTATAATTTTTTTTATAGTTATACCAATTTTAATTGGAGGATTTGGAAATTGACTAGTTCCATTAATGTTAGGAGCTCCAGATATAGCTTTTCCTCGAATAAATAATATAAGTTTTTGACTTTTACCACCTTCTTTATCTCTTCTTCTTTCTAGTTCAATTGTAGAAAATGGAGCAGGAACAGGATGAACTGTTTATCCCCCTTTATCTTCAAATATTGCTCATAGAGGAGCATCTGTAGATTTAGCAATTTTTTCTCTTCATTTAGCAGGAGTATCTTCAATTTTAGGTTCAGTAAATTTTATTACAACAGTTATTAATATACGATCAAATGGTATTACTCTTGATCGAATACCTTTATTTGTTTGGTCTATTGTAATTACAACTGTTCTTCTTCTTTTATCATTACCTGTTTTAGCCGGAGCTATTACAATACTACTAACAGATCGAAATTTAAATACTTCTTTTTTTGACCCAGCCGGAGGAGGAGATCCTATTTTATACCAACATTTA
>Microtendipes_wangi|CH377|CH377
ACATTATATTTTATTTTCGGAGCTTGATCTGGAATAGTAGGAACTGCTTTAAGTATATTAATTCGTGCTGAATTAGGTCATCCTGGAACTTTTATTGGAGATGACCAAATTTATAATGTAATTGTTACAGCTCATGCTTTTATTATAATTTTTTTTATAGTTATACCAATTTTAATTGGAGGATTCGGAAATTGGTTAGTCCCATTAATATTAGGGGCCCCAGATATGGCTTTCCCTCGAATAAATAATATAAGTTTTTGACTTTTACCTCCTTCATTATCTCTTTTACTTTCTAGTTCAATTGTAGAAAATGGAGCCGGAACAGGATGAACTGTTTATCCTCCCTTATCTTCAAATATTGCTCATAGAGGGGCATCTGTTGATTTAGCAATTTTTTCTCTTCATTTAGCAGGAATTTCTTCAATTTTAGGGTCAGTAAATTTTATTACAACAGTAATTAATATACGATCAAATGGAATTACTCTTGATCGAATACCTTTATTTGTATGATCTATTGTAATTACAACTGTTCTCCTTCTTTTATCTTTACCTGTTTTAGCTGGAGCTATTACAATATTATTAACAGATCGAAATTTAAATACTTCATTTTTTGACCCAGCTGGGGGAGGGGACCCAATTTTATACCAACATTTA
>Microtendipes_wuyisensis_ZJCH259_WYS62
------------------------------------GTCGGAACTGCCCTTAGTATATTAATTCGAGCCGAATTAGGTCATCCTGGAACTTTCATTGGGGACGATCAAATTTATAACGTAATTGTAACAGCACATGCTTTCATTATAATTTTTTTCATGGTTATGCCAATTTTAATTGGGGGATTTGGAAATTGGCTTGTTCCCTTAATATTAGGAGCTCCTGATATGGCCTTTCCTCGAATAAATAATATAAGTTTTTGACTTCTTCCCCCTTCTCTTTCACTTCTTCTTTCTAGTTCAATTGTAGAAAATGGGGCAGGAACAGGATGAACAGTTTATCCCCCCTTATCTTCTAACATTGCCCATAGAGGGGCTTCTGTTGATTTAGCTATTTTTTCTCTTCATCTTGCAGGAGTTTCCTCAATTTTAGGGTCTGTTAATTTCATTACAACAGTTATTAATATACGATCAAATGGTATTACTTTAGATCGAATGCCCTTATTTGTTTGATCAATTGTAATTACAACTGTCTTGTTACTTTTATCTCTTCCAGTATTAGCAGGAGCTATTACTATATTATTAACAGATCGAAATTTAAATACATCATTTTTTGACCCAGCAGGAGGGGGAGACCCTATTCTTTATCAACATTTA
>Microtendipes_wuyisensis_ZJCH129_WYS48
---------------------------------------------------------TTAATTCGAGCCGAATTAGGTCATCCTGGAACTTTCATTGGGGACGATCAAATTTATAACGTAATTGTAACAGCACATGCTTTCATTATAATTTTTTTCATGGTTATGCCAATTTTAATTGGGGGATTTGGAAATTGACTTGTTCCCTTAATATTAGGAGCTCCTGATATGGCCTTTCCTCGAATAAATAATATAAGTTTTTGACTTCTTCCCCCTTCTCTTTCACTTCTTCTTTCTAGTTCAATTGTAGAAAATGGGGCAGGAACAGGATGAACAGTTTATCCCCCCCTATCTTCTAACATTGCCCATAGAGGGGCTTCTGTTGATTTAGCTATTTTTTCTCTTCATCTTGCAGGAGTTTCCTCAATTTTAGGGTCTGTTAATTTCATTACAACAGTTATTAATATACGATCAAATGGTATTACTTTAGATCGAATGCCTTTATTTGTTTGATCAATTGTAATTACAACTGTCTTGTTACTTTTATCTCTTCCAGTATTAGCAGGAGCTATTACTATATTATTAACAGATCGAAATTTAAATACATCATTTTTTGACCCAGCAGGAGGGGGAGACCCTATTCTTTATCAACATTTA
>Microtendipes_wuyiensis_ZJCH382_WYS185
------------------------------GGTATAGTCGGAACTGCTCTTAGTATATTAATTCGAGCCGAATTAGGTCATCCTGGAACTTTTATTGGAGACGATCAAATTTATAACGTAATTGTAACAGCACATGCTTTCATTATAATTTTTTTCATGGTTATACCAATTTTAATTGGAGGATTTGGAAACTGACTTGTTCCCTTAATATTAGGAGCTCCTGATATAGCCTTTCCTCGAATAAATAATATAAGTTTTTGACTTCTTCCCCCTTCTCTTTCACTTCTTCTTTCTAGCTCAATTGTAGAAAATGGAGCAGGAACAGGATGAACAGTTTATCCCCCCTTATCTTCTAACATTGCCCATAGAGGGGCTTCTGTAGATTTAGCTATTTTTTCTCTTCATCTTGCGGGAGTTTCCTCAATTTTAGGGTCTGTTAATTTCATTACAACAGTTATTAATATACGATCAAATGGTATTACTTTAGATCGAATGCCCTTATTTGTTTGATCAATTGTAATTACAACTGTCTTGTTACTTTTGTCTCTTCCAGTATTAGCGGGAGCTATTACTATATTATTAACAGATCGAAATTTAAATACATCATTTTTTGACCCAGCAGGAGGGGGAGACCCTATTCTTTATCAACATTTA
>Microtendipes_wuyisensis_ZJCH285_WYS88
------------------------------------------------CTTAGTATATTAATTCGAGCCGAATTAGGTCATCCTGGAACTTTCATTGGGGACGATCAAATTTATAACGTAATTGTAACAGCACATGCTTTCATTATAATTTTTTTCATGGTTATGCCAATTTTAATTGGGGGATTTGGAAATTGACTTGTTCCCTTAATATTAGGAGCTCCTGATATGGCCTTTCCTCGAATAAATAATATAAGTTTTTGACTTCTTCCCCCTTCTCTTTCACTTCTTCTTTCTAGTTCAATTGTAGAAAATGGGGCAGGAACAGGATGAACAGTTTATCCCCCCCTATCTTCTAACATTGCCCATAGAGGGGCTTCTGTTGATTTAGCTATTTTTTCTCTTCATCTTGCAGGAGTTTCCTCAATTTTAGGGTCTGTTAATTTCATTACAACAGTTATTAATATACGATCAAATGGTATTACTTTAGATCGAATGCCCTTATTTGTTTGATCAATTGTAATTACAACTGTCTTGTTACTTTTATCTCTTCCAGTATTAGCAGGAGCTATTACTATATTATTAACAGATCGAAATTTAAATACATCATTTTTTGACCCAGCAGGAGGGGGAGACCCTATTCTTTATCAACATTTA
>Microtendipes_wuyisensis_ZJCH406_WYS209
---------------------------TCCGGTATAGTCGGAACTGCCCTTAGTATATTAATTCGAGCCGAATTAGGTCATCCTGGAACTTTCATTGGGGACGATCAAATTTATAACGTAATTGTAACAGCACATGCTTTCATTATAATTTTTTTCATGGTTATGCCAATTTTAATTGGGGGATTTGGAAATTGACTTGTTCCCTTAATATTAGGAGCTCCTGATATGGCCTTTCCTCGAATAAATAATATAAGTTTTTGACTTCTTCCCCCTTCTCTTTCACTTCTTCTTTCTAGTTCAATTGTAGAAAATGGGGCAGGAACAGGATGAACAGTTTATCCCCCCTTATCTTCTAACATTGCCCATAGAGGGGCTTCTGTTGATTTAGCTATTTTTTCTCTTCATCTTGCAGGAGTTTCCTCAATTTTAGGGTCTGTTAATTTCATTACAACAGTTATTAATATACGATCAAATGGTATTACTTTAGATCGAATGCCCTTATTTGTTTGATCAATTGTAATTACAACTGTCTTGTTACTTTTATCTCTTCCAGTATTAGCAGGAGCTATTACTATATTATTAACAGATCGAAATTTAAATACATCATTTTTTGACCCAGCAGGAGGGGGAGACCCTATTCTTTATCAACATTTA
>Microtendipes_wuyisensis_ZJCH396_WYS199
---------------------------TCCGGTATAGTCGGAACTGCCCTTAGTATATTAATTCGAGCCGAATTAGGTCATCCTGGAACTTTCATTGGGGACGATCAAATTTATAACGTAATTGTAACAGCACATGCTTTCATTATAATTTTTTTCATGGTTATGCCAATTTTAATTGGGGGATTTGGAAATTGACTTGTTCCCTTAATATTAGGAGCTCCTGATATGGCCTTTCCTCGAATAAATAATATAAGTTTTTGACTTCTTCCCCCTTCTCTTTCACTTCTTCTTTCTAGTTCAATTGTAGAAAATGGGGCAGGAACAGGATGAACAGTTTATCCCCCCTTATCTTCTAACATTGCCCATAGAGGGGCTTCTGTTGATTTAGCTATTTTTTCTCTTCATCTTGCAGGAGTTTCCTCAATTTTAGGGTCTGTTAATTTCATTACAACAGTTATTAATATACGATCAAATGGTATTACTTTAGATCGAATGCCCTTATTTGTTTGATCAATTGTAATTACAACTGTCTTGTTACTTTTATCTCTTCCAGTATTAGCAGGAGCTATTACTATATTATTAACAGATCGAAATTTAAATACATCATTTTTTGACCCAGCAGGAGGGGGGGACCCTATTCTTTATCAACATTTA
>Microtendipes_wuyisensis_ZJCH395_WYS198
------------------------------GGTATAGTCGGAACTGCCCTTAGTATATTAATTCGAGCCGAATTAGGTCATCCTGGAACTTTCATTGGGGACGATCAAATTTATAACGTAATTGTAACAGCACATGCTTTCATTATAATTTTTTTCATGGTTATGCCAATTTTAATTGGGGGATTTGGAAATTGACTTGTTCCCTTAATATTAGGAGCTCCTGATATGGCCTTTCCTCGAATAAATAATATAAGTTTTTGACTTCTTCCCCCTTCTCTTTCACTTCTTCTTTCTAGTTCAATTGTAGAAAATGGGGCAGGAACAGGATGAACAGTTTATCCCCCCCTATCTTCTAACATTGCCCATAGAGGGGCTTCTGTTGATTTAGCTATTTTTTCTCTTCATCTTGCAGGAGTTTCCTCAATTTTAGGGTCTGTTAATTTCATTACAACAGTTATTAATATACGATCAAATGGTATTACTTTAGATCGAATGCCCTTATTTGTTTGATCAATTGTAATTACAACTGTCTTGTTACTTTTATCTCTTCCAGTATTAGCAGGAGCTATTACTATATTATTAACAGATCGAAATTTAAATACATCATTTTTTGACCCAGCAGGAGGAGGAGACCCTATTCTTTATCAACATTTA
>Microtendipes_wuyiensis_ZJCH361_WYS164
---------------------------------------------------------------------------------------------------------------TATAACGTAATTGTAACAGCACATGCTTTCATTATAATTTTTTTCATAGTTATACCAATTTTAATTGGAGGGTTTGGGAATTGACTTGTTCCCTTAATATTAGGGGCTCCTGATATAGCCTTCCCTCGAATAAATAATATAAGTTTTTGACTTCTTCCCCCTTCTCTTTCACTTCTTCTTTCTAGTTCAATTGTAGAAAATGGAGCAGGAACAGGATGAACGGTTTACCCTCCCCTATCTTCAAACATTGCCCATAGAGGGGCTTCTGTAGATTTAGCTATTTTTTCTCTTCATCTTGCAGGAGTTTCCTCAATTTTAGGATCTGTAAATTTCATTACAACAGTTATTAATATACGGTCAAATGGTATTACTTTAGATCGAATGCCCTTATTTGTTTGATCAATTGTAATTACAACTGTCTTATTACTTTTATCTCTTCCAGTATTAGCAGGAGCTATTACTATATTATTAACAGATCGAAATTTAAATACATCATTTTTTGATCCAGCAGGAGGAGGAGACCCTATTCTTTATCAACATTTA
>Microtendipes pedellus grp1.|BIOUG51152-H06|L*MPG03-010
---TTATATTTCATTTTTGGGGCTTGATCCGGTATAGTAGGAACATCCCTTAGTATATTAATTCGAGCAGAACTAGGACATCCAGGAACTTTTATTGGAGATGACCAAGTTTATAATGTAATTGTAACAGCACATGCATTTATTATAATTTTTTTCATAGTTATACCTATTTTAATTGGAGGATTCGGGAATTGATTAGTACCTCTAATACTTGGAGCACCTGATATGGCTTTTCCTCGAATAAATAATATAAGTTTTTGATTATTACCTCCTTCTCTTTCTCTTTTACTTTCTAGTTCAATTGTAGAAAACGGAGCAGGAACAGGATGAACAGTTTATCCTCCTCTTTCTTCGAACATTGCTCATAGAGGAGCATCAGTAGATTTAGCTATTTTTTCTTTACATCTAGCAGGAATTTCTTCTATTTTAGGATCAGTAAATTTCATTACTACAGTAATTAATATACGATCTAATGGAATTACTTTAGATCGAATACCTTTATTTGTTTGATCAGTTGTAATTACAACAGTATTATTACTATTATCTTTACCAGTTTTAGCAGGAGCTATTACTATACTATTAACAGATCGAAATTTAAATACTTCTTTCTTTGATCCTGCTGGAGGGGGAGATCCGATTTTATATCAACATTTA
>Microtendipes_pedellus_grp1.|BIOUG10382-H02|GMP*01953
ACATTATATTTCATTTTCGGGGCTTGATCCGGTATAGTAGGAACATCCCTTAGTATATTAATTCGAGCAGAACTAGGACATCCAGGAACTTTTATTGGAGATGACCAAGTTTATAATGTAATTGTAACAGCACATGCATTTATTATGATTTTTTTCATAGTTATACCTATTTTAATTGGAGGATTCGGGAATTGATTAGTACCTCTAATACTTGGAGCACCTGATATGGCTTTTCCTCGAATAAATAATATAAGTTTTTGATTATTACCTCCTTCTCTTTCTCTTTTACTTTCTAGTTCAATTGTAGAAAACGGAGCAGGAACAGGATGAACAGTTTATCCTCCTCTTTCTTCAAACATTGCTCATAGAGGGGCATCAGTAGATTTAGCTATTTTTTCTTTACATCTAGCAGGAATTTCTTCTATTTTAGGATCAGTAAATTTCATTACTACAGTAATTAATATACGATCTAATGGAATTACTTTAGATCGAATACCTTTATTTGTTTGATCAGTTGTAATTACAACAGTATTATTACTATTATCTTTACCAGTTTTAGCAGGAGCTATCACTATACTATTAACAGATCGA---------------------------------------------------------------
>Microtendipes_pedellus_grp1.|BIOUG12642-B05|GMP*02101
---------------TTCGGGGCTTGATCCAGTATAGTAGGAACATCCCTTAGTATATTAATTCGAGCAGAACTAGGACATCCAGGAACTTTTATTGGAGATGACCAAGTTTATAATGTAATTGTAACAGCACATGCATTTATTATGATTTTTTTCATAGTTATACCTATTTTAATTGGAGGATTCGGAAATTGATTAGTACCTCTAATACTTGGAGCACCTGATATGGCTTTTCCTCGAATAAATAATATAAGTTTTTGATTATTACCTCCTTCTCTTTCTCTTTTACTTTCTAGTTCAATTGTAGAAAACGGAGCAGGAACAGGATGAACAGTTTATCCTCCTCTTTCTTCGAACATTGCTCATAGAGGAGCATCAGTAGATTTAGCTATTTTTTCTTTACATCTAGCAGGAATTTCTTCTATTTTAGGATCAGTAAATTTCATTACTACAGTAATTAATATACGATCTAATGGAATTACTTTAGATCGAATACCTTTATTTGTTTGATCAGTTGTAATTACAACAGTATTATTACTATTATCTTTACCAGTTTTAGCAGGAGCTATTACTATACTATTAACAGAT------------------------------------------------------------------
>Microtendipes_pedellus_grp1.|10BBDIP-0916|L*2010AZ-104
ACATTATATTTCATTTTCGGGGCTTGATCCGGTATAGTAGGAACATCCCTTAGTATATTAATTCGAGCAGAACTAGGACATCCAGGAACTTTTATTGGAGATGACCAAGTTTATAATGTAATTGTAACAGCACATGCATTTATTATGATTTTTTTCATAGTTATACCTATTTTAATTGGAGGATTCGGGAATTGATTAGTACCTCTAATACTTGGAGCACCTGATATGGCTTTTCCTCGAATAAATAATATAAGTTTTTGATTATTACCTCCTTCTCTTTCTCTTTTACTTTCTAGTTCAATTGTAGAAAACGGAGCAGGAACAGGATGAACAGTTTATCCTCCTCTTTCTTCGAACATTGCTCATAGAGGAGCGTCAGTAGATTTAGCTATTTTTTCTTTACATCTAGCAGGAATTTCTTCTATTTTAGGATCAGTAAATTTCATTACTACAGTAATTAATATACGATCTAATGGAATTACTTTAGATCGAATACCTTTATTTGTTTGATCAGTTGTAATTACAACAGTATTATTACTATTATCTTTACCAGTTTTAGCAGGAGCTATTACTATACTATTAACAGATCGAAATTTAAATACTTCCTTCTTTGATCCTGCTGGAGGGGGAGATCCAATTTTATATCAACATTTA
>Microtendipes_pedellus_grp1.|BIOUG25584-H09|GMP*08358
ACATTATATTTCATTTTCGGGGCTTGATCCGGTATAGTAGGAACATCCCTTAGTATATTAATTCGAGCAGAACTAGGACATCCAGGAACTTTTATTGGAGATGACCAAGTTTATAATGTAATTGTAACAGCACATGCATTTATTATAATTTTTTTCATAGTTATACCTATTTTAATTGGAGGATTCGGAAATTGATTAGTACCTCTAATACTTGGAGCACCTGATATAGCTTTTCCTCGAATAAATAATATGAGTTTTTGATTATTACCCCCTTCTCTTTCTCTTTTACTTTCTAGTTCAATTGTAGAAAACGGAGCAGGAACAGGATGAACAGTTTATCCTCCTCTTTCTTCAAACATTGCTCATAGAGGAGCATCAGTAGATTTAGCTATTTTTTCTTTACATCTAGCAGGAATTTCTTCTATTTTAGGATCAGTAAATTTCATTACTACAGTAATTAATATACGATCTAATGGAATTACTTTAGATCGAATACCTTTATTTGTTTGATCAGTAGTAATTACAACAGTATTATTACTATTATCTTTACCAGTTTTAGCAGGAGCTATTACGATACTATTAACAGAT------------------------------------------------------------------
>Microtendipes_pedellus_grp1.|BIOUG50454-H03|L*MPG14-033
---TTATATTTCATTTTCGGGGCTTGATCCGGTATAGTAGGAACATCCCTTAGTATATTAATTCGAGCAGAACTAGGACATCCAGGAACTTTTATTGGAGATGACCAAGTTTATAATGTAATTGTAACAGCACATGCATTTATTATGATTTTTTTCATAGTTATACCTATTTTAATTGGAGGATTCGGAAATTGATTAGTACCCCTAATACTTGGAGCACCTGATATGGCTTTTCCTCGAATAAATAATATAAGTTTTTGATTATTACCTCCTTCTCTTTCTCTTTTACTTTCTAGTTCAATTGTAGAAAACGGAGCAGGAACAGGATGAACAGTTTATCCCCCTCTTTCTTCAAACATTGCTCACAGAGGAGCATCAGTAGATTTAGCTATTTTTTCTTTACATCTAGCAGGAATTTCTTCTATTTTAGGATCAGTAAATTTCATTACTACAGTAATTAATATACGATCTAATGGAATTACTTTAGATCGAATACCTCTATTTGTTTGATCAGTTGTAATTACAACAGTATTATTACTATTATCTTTACCAGTTTTAGCAGGAGCTATTACTATACTATTAACAGATCGAAATTTAAACACTTCCTTCTTTGATCCTGCTGGAGGGGGAGACCCAATTTTATATCAACATTTA
>Microtendipes_tamaogouti|LC329139|
ACATTATATTTTATTTTTGGAGCCTGATCTGGAATAGTGGGAACAGCTCTTAGTATATTAATTCGTGCTGAATTAGGTCATCCTGGAACTTTTATTGGAGATGACCAAATTTATAATGTAATTGTAACAGCTCATGCTTTTATTATAATTTTTTTTATAGTTATACCTATTTTAATTGGAGGATTTGGAAATTGACTTGTACCCTTAATGCTTGGAGCTCCTGATATAGCATTTCCTCGAATAAATAATATAAGATTCTGATTATTACCCCCTTCTTTATCTCTTCTACTTTCAAGCTCAATTGTAGAAAATGGAGCAGGAACAGGATGAACTGTTTATCCCCCCCTATCTTCAAATATTGCACATAGTGGGGCTTCTGTTGATTTAGCAATTTTTTCTCTTCATCTTGCTGGAGTATCTTCAATTTTAGGTTCAGTAAATTTTATTACTACAGTAATTAATATACGATCAAATGGTATTACATTAGATCGAATGCCTTTATTTGTATGATCTATTGTTATTACAACTGTTTTATTATTATTATCTTTACCAGTTTTAGCTGGAGCTATTACAATATTATTAACAGATCGAAATTTAAATACTTCTTTTTTTGATCCTGCTGGAGGAGGGGACCCAATTTTATATCAACACTTA
>Microtendipes_chloris|LC329130|
ACATTATATTTTATTTTTGGAGCTTGATCTGGAATAGTGGGAACAGCTCTTAGTATATTAATTCGTGCCGAATTAGGTCATCCTGGAACTTTTATTGGAGATGACCAAATTTATAATGTAATTGTAACAGCACATGCTTTTATTATAATTTTTTTCATAGTTATACCTATTTTAATTGGAGGGTTTGGAAATTGACTTGTACCTTTAATACTTGGTGCACCTGATATAGCATTTCCTCGAATAAATAATATAAGATTTTGATTATTACCCCCGTCTTTATCTCTTCTTCTTTCAAGCTCAATTGTAGAAAATGGAGCAGGAACTGGATGAACTGTTTATCCCCCCCTATCTTCAAATATTGCTCATAGAGGAGCTTCTGTTGATTTAGCAATTTTTTCTCTTCATCTTGCTGGAGTATCTTCAATTTTAGGTTCAGTAAATTTTATTACAACAGTAATTAATATACGATCAAATGGAATTACACTAGATCGAATACCTTTATTTGTTTGATCTATTGTTATTACAACTGTATTATTACTATTATCTTTGCCTGTTTTAGCTGGAGCAATTACAATATTATTAACAGATCGAAATTTAAATACTTCTTTCTTTGACCCAGCTGGAGGAGGGGATCCAATTTTATACCAACATTTA
>Microtendipes_tamaogouti|LC329138|
ACATTATATTTTATTTTTGGAGCCTGATCTGGAATAGTAGGAACAGCTCTTAGTATATTAATTCGTGCAGAATTAGGACATCCTGGAACTTTTATTGGAGATGACCAAATTTATAATGTAATTGTAACAGCACACGCTTTTATTATAATTTTTTTCATAGTTATACCTATTTTAATTGGAGGATTCGGAAATTGACTTGTACCCTTAATGTTAGGGGCTCCGGATATAGCTTTCCCACGAATAAATAATATAAGATTTTGACTTCTTCCCCCTTCTTTATCTCTTCTTCTTTCAAGTTCAATTGTAGAAAATGGAGCAGGAACAGGATGAACAGTTTATCCGCCTTTATCTTCAAATATTGCTCACAGTGGGGCTTCTGTCGATTTAGCTATTTTTTCTCTTCATCTTGCAGGAGTGTCATCAATTTTAGGTTCAGTAAATTTTATTACTACAGTAATTAATATACGATCAAATGGAATTACATTAGATCGAATGCCTTTATTTGTTTGATCTATTGTAATTACAACTGTTTTATTATTATTGTCTTTACCTGTATTAGCAGGAGCAATTACAATATTATTAACAGATCGAAATTTAAATACTTCTTTTTTTGATCCCGCCGGAGGAGGAGACCCAATTTTATATCAACATTTA
>Microtendipes_tamaogouti|LC329133|
ACATTATATTTTATTTTTGGAGCCTGATCTGGAATAGTAGGGACAGCTCTTAGTATGTTAATTCGTGCAGAATTAGGACATCCTGGAACTTTTATTGGAGATGACCAAATTTATAATGTAATTGTAACAGCACACGCTTTTATTATAATTTTTTTCATAGTTATACCTATTTTAATTGGAGGATTCGGAAATTGACTTGTACCCTTAATGTTAGGAGCTCCGGATATAGCTTTTCCACGAATAAATAATATAAGATTTTGACTTCTTCCCCCCTCTTTATCTCTTCTTCTTTCAAGTTCAATTGTAGAAAATGGAGCAGGAACAGGATGAACAGTTTATCCTCCTTTATCTTCAAATATTGCTCACAGTGGGGCTTCTGTCGATTTAGCTATTTTTTCTCTTCATCTTGCAGGAGTATCATCAATTTTAGGTTCAGTAAATTTTATTACTACAGTAATTAATATACGATCAAATGGAATTACATTAGATCGAATGCCTTTATTTGTTTGATCTATTGTAATTACAACTGTTTTATTATTATTATCTTTACCTGTATTAGCAGGAGCAATTACAATATTATTAACAGATCGAAATTTAAATACTTCTTTTTTTGATCCCGCTGGAGGGGGAGACCCAATTTTATACCAACATTTG
>Microtendipes_tamaogouti|LC329140|
ACATTATATTTTATTTTTGGGGCCTGATCTGGAATAGTAGGGACAGCTCTTAGTATATTAATTCGTGCAGAATTAGGACATCCTGGAACTTTTATTGGAGATGACCAAATTTATAATGTAATTGTAACAGCACACGCTTTTATTATAATTTTTTTCATAGTTATACCTATTTTAATTGGAGGATTCGGAAATTGACTTGTACCCTTAATGTTAGGAGCTCCGGATATAGCTTTTCCGCGAATAAATAATATAAGATTTTGACTTCTTCCCCCCTCTTTATCTCTTCTTCTTTCAAGTTCAATTGTAGAAAATGGAGCAGGAACAGGATGAACAGTTTATCCTCCTTTATCTTCAAATATTGCTCACAGTGGAGCTTCTGTCGATTTAGCTATTTTTTCTCTTCATCTTGCAGGAGTTTCATCAATTTTAGGTTCAGTAAATTTTATTACTACAGTAATTAATATACGATCAAATGGAATTACATTGGATCGAATGCCTTTATTTGTTTGATCTATTGTAATTACAACTGTTTTATTATTATTATCTTTACCTGTATTAGCAGGAGCAATTACAATATTATTAACAGATCGAAATTTAAATACTTCTTTTTTTGATCCCGCTGGAGGAGGAGATCCAATTTTATATCAACATTTA
>Microtendipes_nigellus|TRD-CH79|TRD-CH79
ACATTATATTTTATTTTTGGGGCATGATCAGGAATAGTAGGAACTGCTCTTAGTATATTGATTCGAGCTGAATTAGGGCATCCTGGAACTTTCATTGGAGATGACCAAATTTATAATGTTATTGTAACAGCACATGCTTTTATTATAATTTTTTTTATAGTTATACCTATTTTAATTGGAGGATTTGGAAATTGATTAGTTCCTTTAATACTTGGAGCCCCAGATATAGCATTTCCCCGAATAAACAATATAAGTTTTTGGTTATTACCCCCCTCCCTATCTCTTCTTCTTTCTAGTTCAATTGTAGAAAATGGAGCAGGAACAGGTTGAACAGTTTATCCCCCTTTATCTTCTAATATTGCCCATAGAGGAGCTTCCGTTGATTTAGCCATTTTTTCACTTCATTTAGCAGGGGTATCTTCAATTTTAGGATCAGTAAATTTTATTACAACAGTAATTAATATGCGATCTAATGGTATTACTTTAGACCGAATACCTTTATTTGTTTGATCTATTGTAATTACTACAGTTTTACTTTTACTTTCTCTTCCAGTATTAGCCGGAGCTATTACTATATTACTAACAGACCGAAATTTAAATACCTCATTTTTTGACCCAGCTGGAGGAGGAGACCCAATTTTATATCAACATTTA
>Microtendipes_nigellus|Finnmark143|Fi143
ACATTATATTTTATTTTTGGGGCATGATCAGGAATAGTAGGAACTGCTCTTAGTATATTGATTCGAGCTGAATTAGGGCATCCTGGAACTTTCATTGGAGATGACCAAATTTATAATGTTATTGTAACAGCACATGCTTTTATTATAATTTTTTTTATAGTTATACCTATTTTAATTGGAGGATTTGGAAATTGATTAGTTCCTTTAATACTTGGAGCCCCAGATATGGCATTTCCCCGAATAAACAATATAAGTTTTTGATTATTACCCCCCTCCCTATCTCTTCTTCTTTCTAGTTCAATTGTAGAAAATGGAGCAGGAACAGGTTGAACAGTTTATCCCCCTTTATCTTCTAATATTGCCCATAGAGGAGCTTCCGTTGATTTAGCTATTTTTTCACTTCATTTAGCAGGGGTATCTTCAATTTTAGGATCAGTAAATTTTATTACAACAGTAATTAATATGCGATCTAATGGTATTACTTTAGACCGAATACCTTTATTTGTTTGATCTATTGTAATTACTACAGTTTTACTTTTACTTTCTCTTCCAGTATTAGCCGGAGCTATTACTATATTACTAACAGACCGAAATTTAAATACCTCATTTTTTGACCCAGCTGGAGGAGGAGACCCAATTTTATATCAACATTTA
>Microtendipes_chloris|Finnmark416|Fi416
ACATTATATTTTATTTTTGGAGCATGATCTGGAATAGTAGGAACTGCTCTTAGTATATTAATCCGAGCTGAATTAGGCCATCCTGGAACTTTTATTGGAGATGATCAAATTTATAATGTTATTGTAACAGCACATGCTTTTATTATAATTTTTTTTATAGTTATACCTATTTTAATTGGAGGATTTGGAAATTGATTGGTTCCTTTAATACTTGGGGCCCCTGATATAGCATTTCCTCGAATAAATAATATAAGTTTTTGATTATTACCCCCCTCTTTATCTCTTCTTCTTTCTAGCTCTATTGTAGAAAATGGAGCAGGAACAGGTTGAACAGTTTATCCTCCTTTATCTTCTAATATTGCTCATAGAGGAGCTTCTGTAGATTTAGCTATTTTTTCACTTCATTTAGCAGGAGTGTCTTCAATTTTAGGATCAGTAAATTTTATTACAACAGTAATTAATATACGATCTAATGGAATTACCTTAGACCGAATGCCTTTATTTGTTTGATCTATTGTAATTACTACAGTTTTACTTTTACTTTCTCTTCCAGTATTAGCTGGAGCTATTACTATATTATTAACAGATCGAAATTTAAATACATCATTTTTTGACCCTGCAGGAGGAGGGGATCCTATTTTATACCAACATTTA
>Microtendipes_pedellus|LA_LSLRZ15_134|
------------------------------------------------------ATATTAATTCGAGCTGAATTAGGACATCCTGGAACTTTCATTGGTGATGACCAAATTTATAATGTAATTGTAACAGCACATGCTTTTATTATAATTTTTTTTATAGTTATACCTATTTTAATTGGAGGATTTGGAAATTGATTAGTTCCTTTAATACTTGGAGCACCAGACATAGCATTTCCCCGAATAAATAATATAAGTTTTTGATTATTACCCCCTTCTTTATCTCTTCTTCTTTCAAGTTCAATTGTAGAAAATGGAGCAGGAACAGGTTGAACTGTTTATCCTCCCTTATCTTCTAATATTGCCCATAGTGGAGCATCTGTTGATTTAGCTATTTTTTCTCTTCATTTAGCAGGTGTATCTTCAATTTTAGGATCAGTAAATTTCATTACAACAGTAATTAATATACGATCTAATGGAATTACTTTAGATCGAATACCTTTATTTGTTTGATCAATTGTGATTACTACAGTATTACTATTACTTTCATTACCTGTTTTAGCAGGAGCAATTACTATATTATTAACAGATCGAAATTTAAATACATCTTTTTTCGACCCTGCAGGAGGAGGAGACCCAATTTTATATCAACATTTA
>Microtendipes_pedellus|LA_LSLRZ15_12|
------------------------------------------------------------------------------------GGAACTTTCATTGGTGATGACCAAATTTATTATGTAATTGTAACAGCACATGCTTTTATTATAATTTTTTTTATAGTTATACCTATTTTAATTGGAGGATTTGGAAATTGATTAGTTCCTTTAATACTTGGAGCACCAGACATAGCATTTCCCCGAATAAATAATATAAGTTTTTGATTATTACCCCCTTCTTTATCTCTTCTTCTTTCAAGTTCAATTGTAGAAAATGGAGCAGGAACAGGTTGAACTGTTTATCCTCCCTTATCTTCTAATATTGCCCATAGTGGAGCATCTGTTGATTTAGCTATTTTTTCTCTTCATTTAGCAGGTGTATCTTCAATTTTAGGATCAGTAAATTTCATTACAACAGTAATTAATATACGATCTAATGGAATTACTTTAGATCGAATACCTTTATTTGTTTGATCAATTGTGATTACTACAGTATTACTATTACTTTCATTACCTGTTTTAGCAGGAGCAATTACTATATTATTAACAGATCGAAATTTAAATACATCTTTTTTCGACCCTGCAGGAGGGGGAGACCCAATTTTATATCAACATTTA
>Microtendipes_pedellus|LA_ASL16_114|
------------------------------------------------CTTAGTATATTAATTCGAGCTGAATTAGGACATCCCGGAACTTTCATTGGTGATGACCAAATTTATAATGTAATTGTAACAGCACATGCTTTTATTATAATTTTTTTTATAGTTATACCTATTTTAATTGGAGGATTTGGAAATTGATTAGTTCCTTTGATACTTGGAGCACCAGATATAGCATTCCCTCGAATAAATAATATAAGTTTTTGATTATTACCCCCTTCTTTGTCACTTCTTCTTTCAAGTTCAATTGTAGAAAATGGGGCAGGAACAGGTTGAACTGTTTATCCTCCTTTATCTTCAAATATTGCTCATAGTGGAGCATCTGTTGATTTAGCTATTTTTTCTCTTCATTTAGCAGGAGTTTCTTCAATTTTAGGATCAGTAAATTTCATTACAACAGTAATTAATATACGATCTAATGGAATTACTTTAGATCGAATACCATTATTTGTTTGATCAATTGTAATTACTACAGTATTACTATTACTTTCATTACCTGTTTTAGCAGGAGCAATTACTATATTATTAACAGATCGAAATTTAAATACATCTTTTTTTGATCCTGCAGGAGGGGGAGACCCAATCTTATATCAACACTTA
>Microtendipes_pedellus|LA_LSLZ10_222|
------------------------------------------------CTTAGTATATTAATTCGAGCTGAATTAGGGCATCCCGGAACTTTCATTGGTGATGACCAAATTTATAATGTAATTGTAACAGCACATGCTTTTATTATAATTTTTTTTATAGTTATACCTATTTTAATTGGAGGATTTGGAAATTGATTAGTTCCTTTGATACTTGGAGCACCAGATATAGCATTCCCTCGAATAAATAATATAAGTTTTTGATTATTACCCCCTTCTTTATCACTTCTTCTTTCAAGTTCAATTGTAGAAAATGGAGCAGGAACAGGTTGAACTGTTTATCCTCCTTTATCTTCAAATATTGCTCATAGTGGAGCATCTGTTGATTTAGCTATTTTTTCTCTTCATTTAGCAGGAGTTTCTTCAATTTTAGGATCAGTAAATTTCATTACAACAGTAATTAATATACGATCTAATGGAATTACTTTAGATCGAATACCATTATTTGTTTGATCAATTGTAATTACTACAGTATTACTATTACTTTCATTACCTGTTTTAGCAGGAGCAATTACTATATTATTAACAGATCGAAATTTAAATACATCTTTTTTTGATCCTGCAGGAGGGGGAGACCCAATCTTATATCAACACTTA
>Microtendipes_pedellus|LA_LSLRZ13_245|
------------------------------------------------CTTAGTATATTAATTCGAGCTGAATTAGGACATCCCGGAACTTTCATTGGTGATGACCAAATTTATAATGTAATTGTAACAGCACATGCTTTTATTATAATTTTTTTTATAGTTATACCTATTTTAATTGGAGGATTTGGAAATTGATTAGTTCCTTTGATACTTGGAGCACCAGATATAGCATTCCCTCGAATAAATAATATAAGTTTTTGATTATTACCCCCTTCTTTATCACTTCTTCTTTCAAGTTCAATTGTAGAAAATGGAGCAGGAACAGGTTGAACTGTTTATCCTCCTTTATCTTCAAATATTGCTCATAGTGGAGCATCTGTTGATTTAGCTATTTTTTCTCTTCATTTAGCAGGAGTTTCTTCAATTTTAGGATCAGTAAATTTCATTACAACAGTAATTAATATACGATCTAATGGAATTACTTTAGATCGAATACCATTATTTGTTTGATCAATTGTAATTACTACAGTATTACTATTACTTTCATTACCTGTTTTAGCAGGAGCAATTACTATATTATTAACAGATCGAAATTTAAATACATCTTTTTTTGATCCTGCAGGAGGGGGAGACCCAATCTTATATCAACACTTA
>Microtendipes_pedellus|NO_85|NO_85
ACTTTATATTTTATTTTTGGAGCATGATCAGGAATAGTAGGAACTGCTCTTAGTATATTAATTCGAGCTGAATTAGGGCATCCTGGAACTTTCATTGGTGATGATCAAATTTATAATGTAATTGTAACAGCACATGCTTTTATTATAATTTTTTTCATAGTTATACCTATTTTAATTGGAGGGTTTGGAAATTGACTAGTTCCTTTAATACTAGGAGCTCCTGATATGGCTTTCCCTCGAATAAATAATATAAGTTTTTGATTATTACCTCCTTCTTTATCTCTTCTTCTTTCAAGTTCAATTGTAGAAAATGGAGCAGGAACAGGTTGAACTGTTTATCCTCCTTTATCTTCTAATATTGCTCATAGAGGGGCTTCTGTTGATTTAGCTATTTTTTCTCTTCATTTAGCCGGAGTATCCTCTATTTTAGGATCAGTAAATTTTATTACAACAGTAATTAATATACGATCTAATGGTATTACTTTAGATCGAATACCTTTATTTGTTTGATCTATTGTAATTACTACTGTATTATTACTTTTATCTTTACCCGTATTAGCAGGAGCTATTACTATACTATTAACAGATCGAAATTTAAATACATCTTTTTTTGACCCTGCAGGAGGGGGAGATCCTATTTTATACCAACATTTA
>Microtendipes_pedellus|TRD-CH80|TRD-CH80
ACTTTATATTTTATTTTTGGAGCATGATCAGGAATAGTAGGAACTGCTCTTAGTATATTAATTCGAGCTGAATTAGGGCATCCTGGAACTTTCATTGGTGATGATCAAATTTATAATGTAATTGTAACAGCACATGCTTTTATTATAATTTTTTTCATAGTTATACCTATTTTAATTGGAGGGTTTGGAAATTGACTAGTTCCTTTAATACTAGGAGCTCCTGATATGGCTTTCCCTCGAATAAATAATATAAGTTTTTGATTATTACCTCCTTCTTTATCTCTTCTTCTTTCAAGTTCAATTGTAGAAAATGGAGCAGGAACAGGTTGAACTGTTTATCCTCCTTTATCTTCTAATATTGCTCATAGAGGGGCTTCTGTTGATTTAGCTATTTTTTCTCTTCATTTAGCCGGAGTATCCTCTATTTTAGGATCAGTAAATTTTATTACAACAGTAATTAATATACGATCTAATGGTATTACTTTAGATCGAATACCTTTATTTGTTTGATCTATTGTAATTACTACTGTATTATTACTTTTATCTTTACCCGTATTAGCAGGAGCTATTACTATACTATTAACAGATCGAAATTTAAATACATCTTTTTTTGACCCTGCAGGAGGGGGAGATCCTATTTTATACCAACATTTA
>Microtendipes|BIOUG52512-B01|MAL_BLAT_1
ACTTTATATTTTATTTTTGGAGCATGATCAGGGATAGTAGGGACTGCTCTTAGTATATTAATTCGAGCTGAATTAGGACATCCTGGAACTTTCATTGGTGATGATCAAATTTATAATGTAATTGTAACAGCTCATGCTTTTATTATAATTTTTTTCATAGTTATACCTATTTTAATTGGAGGATTTGGAAATTGACTAGTTCCTTTAATACTAGGAGCTCCTGATATAGCTTTTCCTCGAATAAATAATATAAGTTTTTGATTATTACCTCCTTCTTTATCTCTTCTTCTTTCAAGTTCAATTGTAGAAAATGGAGCAGGAACAGGTTGAACTGTTTATCCTCCTTTATCTTCTAATATTGCTCATAGAGGAGCTTCTGTTGATTTAGCTATTTTTTCTCTTCATTTAGCTGGAGTATCCTCTATTTTAGGATCAGTAAATTTTATTACAACAGTAATTAATATACGATCTAATGGTATTACTTTAGATCGAATGCCTTTATTTGTTTGATCTATTGTAATTACTACTGTATTATTACTTTTATCTTTACCCGTATTAGCAGGAGCTATTACTATATTATTAACAGATCGAAATTTAAATACATCTTTCTTTGACCCTGCAGGAGGAGGAGATCCTATTTTATACCAACATTTA
>Microtendipes|PU_LSLP7_290|
---------------------------------------------------------------------------------------ACTTTCATTGGTGATGATCAAATTTATAATGTAATTGTAACAGCTCATGCTTTTATTATAATTTTTTTCATAGTTATACCTATTTTAATTGGAGGATTTGGAAATTGACTAGTTCCTTTAATACTAGGAGCTCCTGATATAGCTTTTCCTCGAATAAATAATATAAGTTTTTGATTATTACCTCCTTCTTTATCTCTTCTTCTTTCAAGTTCAATTGTAGAAAATGGAGCAGGAACAGGTTGAACTGTTTATCCTCCTTTATCTTCTAATATTGCTCATAGAGGAGCTTCTGTTGATTTAGCTATTTTTTCTCTTCATTTAGCTGGAGTATCCTCTATTTTAGGATCAGTAAATTTTATTACAACAGTAATTAATATACGATCTAATGGTATTACTTTAGATCGAATGCCTTTATTTGTTTGATCTATTGTAATTACTACTGTATTATTACTTTTATCTTTACCCGTATTAGCAGGAGCTATTACTATATTATTAACAGATCGAAATTTAAATACATCTTTCTTTGACCCTGCAGGAGGAGGAGATCCTATTTTATACCAACATTTA
>Microtendipes_chloris|IM_PL7V14_263|
------------------------------------------------CATAGTGTATTAATTCTAGCTGAATTAGGACATCCTGGAACTTTCATTGGTGATGATCAACTTTATAATGTAATTGTAACAGCTCATGCTTTTATTATAATTTTTTTCATAGTTATACCTATTTTAATTGGAGGATTTGGAAATTGACTAGTTCCTTTAATACTAGGAGCTCCTGATATAGCTTTTCCTCGAATAAATAATATAAGTTTTTGATTATTACCTCCTTCTTTATCTCTTCTTCTTTCAAGTTCAATTGTAGAAAATGGAGCAGGAACAGGTTGAACTGTTTATCCTCCTTTATCTTCTAATATTGCTCATAGAGGAGCTTCTGTTGATTTAGCTATTTTTTCTCTTCATTTAGCTGGAGTATCCTCTATTTTAGGATCAGTAAATTTTATTACAACAGTAATTAATATACGATCTAATGGTATTACTTTAGATCGAATGCCTTTATTTGTTTGATCTATTGTAATTACTACTGTATTATTACTTTTATCTTTACCCGTATTAGCAGGAGCTATTACTATATTATTAACAGATCGAAATTTAAATACATCTTTCTTTGACCCTGCAGGAGGAGGAGATCCTATTTTATACCAACATTTA
>Microtendipes_sp._PA6_2|KY225366|
------------------------------------------------CTTAGTATATTAATTCGAGCTGAATTAGGGCATCCTGGAACTTTCATTGGTGATGATCAAATTTATAATGTAATTGTAACAGCTCATGCTTTTATTATAATTTTTTTCATAGTTATACCTATTTTAATTGGAGGATTTGGAAATTGACTGGTTCCTTTAATACTAGGAGCTCCTGATATAGCTTTTCCTCGAATAAATAATATAAGTTTTTGATTATTACCTCCTTCTTTATCTCTTCTTCTTTCAAGTTCAATTGTAGAAAATGGGGCAGGAACAGGTTGAACTGTTTATCCTCCTTTATCTTCTAATATTGCTCATAGAGGAGCTTCTGTTGATTTAGCTATTTTTTCTCTTCATTTAGCTGGAGTATCCTCTATTTTAGGATCAGTAAATTTTATTACAACAGTAATTAATATACGATCTAATGGTATTACTTTAGATCGAATGCCTTTATTTGTTTGATCTATTGTAATTACTACTGTATTATTACTTTTATCTTTACCCGTATTAGCAGGAGCTATTACTATATTATTAACAGATCGAAATTTAAATACCTCTTTCTTTGACCCTGCAGGAGGAGGAGATCCTATTTTATACCAACATTTA
>Microtendipes_brevitarsis|TRD-CH263|TRD-CH263
ACTTTATATTTTATTTTTGGAGCATGATCAGGAATAGTAGGGACTGCTCTTAGTATATTAATTCGAGCTGAATTAGGACATCCTGGAACTTTCATTGGTGATGATCAAATTTATAATGTAATTGTAACAGCACATGCTTTTATTATAATTTTTTTCATAGTTATACCTGTTTTAATTGGAGGATTTGGAAATTGACTAGTTCCTTTAATACTAGGAGCTCCTGATATAGCTTTTCCTCGAATAAATAATATAAGTTTTTGATTATTACCCCCTTCTTTATCTCTTCTTCTTTCAAGTTCAATTGTAGAAAATGGAGCAGGAACAGGTTGAACCGTTTATCCTCCTCTATCTTCTAATATTGCTCATAGAGGGGCTTCTGTTGATTTAGCTATTTTTTCTCTTCATTTAGCCGGAGTATCCTCTATTTTAGGATCAGTAAATTTTATTACAACAGTAATTAATATACGGTCTAATGGTATTACTTTAGATCGAATACCTTTATTTGTTTGATCTATTGTAATTACTACTGTATTACTACTTTTATCTTTACCCGTATTAGCAGGAGCTATTACTATATTATTAACAGATCGAAATTTAAATACATCTTTCTTTGACCCTGCAGGAGGAGGGGACCCTATTTTATACCAACATTTA
>Microtendipes_sp.1BD_INVSJ16L151|MT186335
---------------------------------------------------AGTATATTAATTCGAGCTGAATTAGGACATCCTGGAACTTTTATTGGAGATGACCAAATTTATAATGTGATTGTAACAGCACATGCCTTTATTATAATTTTTTTTATAGTGATACCTATTCTAATTGGAGGATTTGGAAATTGATTAGTTCCGTTAATACTTGGAGCTCCTGATATGGCTTTCCCTCGAATGAATAATATAAGTTTCTGATTATTACCCCCTTCATTATCTTTACTTCTTTCTAGTTCAATTGTAGAAAATGGAGCAAGAACAGGATGAACAGTTTATCCTCCTTTATCTTCTAATATTGCTCATAGTGGCGCATCTGTTGATCTTGCTATTTTTTCTCTTCATTTAGCAGGAGTATCGTCAATTTTAGGTTCAGTAAATTTTATTACTACAGTAATTAATATACGTTCAAATGGAATTACATTAGACCGAATACCTTTATTTGTTTGATCAATTGTTATTACAACTGTTCTTTTACTTTTATCATTACCAGTATTAGCTGGAGCAATTACAATACTATTAACAGATCGAAATTTAAATACATCATTTTTTGATCCTGCAGGAGGAGGGGATCCTATTTTATATCAACATTTA
>Microtendipes sp.1BD|09BBEDI-2051|L*09KC-014
ACATTATATTTTATTTTTGGAGCATGATCCGGTATAGTCGGGACTGCTTTAAGTATATTAATTCGAGCTGAATTAGGACATCCTGGAACTTTTATTGGAGATGACCAAATTTATAATGTAATTGTAACAGCACATGCTTTTATTATAATTTTTTTCATAGTTATACCTATTCTAATTGGAGGATTTGGTAATTGATTAGTTCCATTAATGCTAGGAGCCCCTGATATAGCATTCCCACGAATAAATAATATAAGTTTCTGATTATTACCTCCCTCATTATCTTTACTTCTTTCTAGTTCAATTGTAGAAAATGGAGCAGGAACAGGATGAACAGTTTATCCTCCTTTATCTTCTAATATTGCTCATAGTGGAGCATCAGTAGACCTTGCAATTTTTTCACTTCATTTAGCAGGAGTATCTTCAATTTTAGGTTCCGTAAATTTTATTACCACTGTAATTAATATACGATCGAATGGAATTACATTAGATCGAATACCTTTATTTGTTTGATCAATTGTTATTACAACTGTTCTTCTACTTTTATCATTACCAGTATTAGCCGGAGCAATTACAATATTATTAACAGATCGAAATTTAAATACATCATTTTTTGATCCTGCAGGAGGAGGAGACCCAATTTTATATCAACATTTA
>Microtendipes sp.1BD|BIOUG37372-F10|L*15BIOBUS-0519
ACATTATATTTTATTTTTGGAGCATGATCCGGTATAGTCGGGACTGCTTTAAGTATATTAATTCGAGCTGAATTAGGACATCCTGGAACTTTTATTGGAGATGACCAAATTTATAATGTAATTGTAACAGCACATGCTTTTATTATAATTTTTTTCATAGTTATACCTATTCTAATTGGAGGATTTGGTAATTGATTAGTTCCATTAATGCTAGGAGCACCTGATATAGCATTCCCACGAATAAATAATATAAGTTTCTGATTATTACCTCCCTCATTATCTTTACTTCTTTCTAGTTCAATTGTAGAAAATGGAGCAGGAACAGGATGAACAGTTTATCCTCCTTTATCTTCTAATATTGCTCATAGTGGAGCATCAGTAGACCTTGCAATTTTTTCACTTCATTTAGCAGGAGTATCTTCAATTTTAGGTTCCGTAAATTTTATTACCACTGTAATTAATATACGATCGAATGGAATTACATTAGATCGAATACCTTTATTTGTTTGATCAATTGTTATTACAACTGTTCTTCTACTTTTATCATTACCAGTATTAGCCGGAGCAATTACAATATTATTAACAGATCGA---------------------------------------------------------------
>Microtendipes sp.1BD|BIOUG37373-B06|L*15BIOBUS-0519
ACATTATATTTTATTTTTGGAGCATGATCCGGTATAGTCGGGACTGCTTTAAGTATATTAATTCGAGCTGAATTAGGACATCCTGGAACTTTTATTGGAGATGACCAAATTTATAATGTAATTGTAACAGCACATGCTTTTATTATAATTTTTTTCATAGTTATACCTATTCTAATTGGAGGATTTGGTAATTGATTAGTTCCATTAATGCTAGGAGCACCTGATATAGCNNTNCCACGAATAAATAATATAAGTTTCTGATTATTACCTCCCTCATTATCTTTACTTCTTTCTAGTTCAATTGTAGAAAATGGAGCAGGAACAGGATGAACAGTTTATCCTCCTTTATCTTCTAATATTGCTCATAGTGGGGCATCAGTAGACCTTGCAATTTTTTCACTTCATTTAGCAGGAGTATCTTCAATTTTAGGTTCCGTAAATTTTATTACCACTGTAATTAATATACGATCGAATGGAATTACATTAGATCGAATACCTTTATTTGTTTGATCAATTGTTATTACAACTGTTCTTCTACTTTTATCATTACCAGTATTAGCCGGAGCAATTACAATATTATTAACAGAT------------------------------------------------------------------
>Microtendipes sp.1BD|BIOUG12500-H09|GMP*01105
ACATTATATTTTATTTTTGGAGCATGATCCGGTATAGTCGGGACTGCTTTAAGTATATTAATTCGAGCTGAATTAGGACATCCTGGAACTTTTATTGGAGATGACCAAATTTATAATGTAATTGTAACAGCACATGCTTTTATTATAATTTTTTTCATAGTTATACCTATTCTAATTGGAGGATTTGGTAATTGATTAGTTCCATTAATGCTAGGAGCACCTGATATAGCATTCCCACGAATAAATAATATAAGTTTCTGATTATTACCTCCCTCATTATCTTTACTTCTTTCTAGTTCAATTGTAGAAAATGGAGCAGGAACAGGATGAACAGTTTATCCTCCTTTATCTTCTAATATTGCTCATAGTGGAGCATCAGTAGACCTTGCAATTTTTTCACTTCATTTAGCAGGAGTATCTTCAATTTTAGGTTCCGTAAATTTTATTACCACTGTAATTAATATACGATCGAATGGAATTACATTAGATCGAATACCTTTATTTGTTTGATCAATTGTTATTACAACTGTTCTTCTACTTTTATCATTACCAGTATTAGCCGGA------------------------------------------------------------------------------------------
>Microtendipes_sp.1BDDNAS-49C-6ERW|MT159584|MT159584
------TATTTTATTTTTGGGGCATGATCCGGTATAGTCGGAACTGCTTTAAGCATATTAATTCGAGCTGAATTAGGGCATCCTGGAACTTTTATTGGAGATGACCAAATTTATAATGTAATTGTAACAGCACATGCTTTTATTATAATTTTTTTCATAGTTATACCTATTCTAATTGGAGGGTTCGGTAATTGATTAGTCCCATTAATACTAGGAGCCCCTGATATAGCTTTCCCCCGAATAAATAATATAAGTTTCTGATTATTACCCCCTTCATTATCTTTACTTCTTTCTAGTTCAATTGTAGAAAATGGAGCAGGAACAGGATGAACAGTTTACCCTCCTTTATCTTCTAATATTGCTCACAGCGGGGCATCTGTAGACCTTGCAATTTTTTCACTTCATTTAGCAGGGGTATCCTCAATTTTAGGTTCCGTAAATTTTATTACTACTGTAATTAATATACGATCAAATGGAATTACATTAGATCGAATGCCTTTATTTGTTTGGTCAATTGTTATTACAACTGTTCTTCTACTTTTATCATTACCAGTATTAGCCGGAGCAATTACAATATTATTAACAGATCGAAATTTAAATACATCATTTTTTGACCCTGCAGGAGGGGGAGACCCAATTTTATATCAACAT---
>Microtendipes sp.1BD|BIOUG20461-F07|GMP*03782
ACATTATATTTTATTTTTGGGGCATGATCTGGTATAGTCGGGACTGCTTTAAGTATATTAATTCGAGCTGAATTAGGACATCCTGGAACTTTTATTGGAGATGACCAAATTTATAATGTAATTGTAACAGCACATGCTTTTATTATAATTTTCTTCATAGTTATACCCATCCTAATTGGTGGATTTGGTAATTGATTAGTTCCATTAATGTTAGGAGCCCCTGATATAGCTTTCCCACGAATAAATAATATAAGTTTTTGATTATTACCTCCTTCATTATCTTTACTTCTTTCTAGTTCAATTGTAGAAAATGGGGCAGGAACAGGATGAACAGTTTATCCCCCTTTATCTTCTAATATTGCTCATAGTGGAGCATCAGTAGACCTTGCAATTTTTTCACTTCATTTAGCAGGAGTATCTTCAATTTTAGGTTCCGTAAATTTTATTACTACTGTAATTAATATACGATCAAATGGAATTACATTAGATCGAATGCCT------------------------------------------------------------------------------------------------------------------------------------------------------------
>Microtendipes sp.1BD|BIOUG20486-G07|GMP*03782
ACATTATATTTTATTTTTGGGGCATGATCTGGTATAGTCGGGACTGCTTTAAGTATATTAATTCGAGCTGAATTAGGACATCCTGGGACTTTTATTGGAGATGACCAAATTTATAATGTAATTGTAACAGCACATGCTTTTATTATAATTTTTTTCATAGTTATACCCATCCTAATTGGGGGATTTGGTAATTGATTAGTTCCATTAATGCTAGGAGCCCCTGATATAGCTTTCCCACGGATAAATAATATAAGTTTCTGATTATTACCTCCTTCATTATCTTTACTTCTTTCTAGTTCAATTGTAGAAAATGGAGCAGGAACAGGATGAACAGTTTATCCCCCTTTATCTTCTAATATTGCTCATAGCGGAGCATCAGTAGACCTTGCAATTTTTTCACTTCATTTAGCAGGAGTATCTTCAATTTTAGGTTCCGTAAATTTTATTACTACTGTAATTAATATACGATCAAATGGAATTACATTAGATCGAATGCCTTTATTTGTTTGATCAATTGTTATTACAACTGTTCTTCTACTTTTATCATTACCAGTATTAGCCGGAGCAATTACAATATTATTAACAGATCGA---------------------------------------------------------------
>Microtendipes sp.1BD|BIOUG33071-A09|GMP*03715
ACATTATATTTTATTTTTGGAGCATGATCCGGTATAGTAGGGACTGCTTTAAGTATATTAATTCGAGCTGAATTAGGACATCCTGGAACTTTTATTGGAGATGACCAAATTTATAATGTAATTGTAACAGCACATGCTTTTATTATAATTTTTTTCATAGTTATACCTATTCTAATTGGAGGATTTGGTAATTGATTAGTTCCATTAATGCTAGGAGCTCCTGATATAGCTTTCCCACGAATAAATAATATAAGTTTCTGATTATTACCTCCTTCATTATCTTTACTTCTTTCTAGTTCAATTGTAGAAAATGGGGCAGGAACAGGATGAACAGTTTATCCCCCTTTATCTTCTAATATTGCTCATAGTGGGGCATCAGTAGACCTTGCAATTTTTTCACTTCATTTAGCAGGAGTATCTTCAATTTTAGGTTCCGTAAATTTTATTACCACTGTAATTAATATACGATCAAATGGAATTACATTAGATCGAATACCTTTATTTGTTTGATCAATTGTTATTACAACTGTTCTTCTACTTTTATCATTACCAGTATTAGCCGGAGCAATTACAATATTATTAACAGATCGAAATTTAAATACATCATTTTTTGATCCTGCAGGAGGGGGAGACCCAATTTTATATCAACATTTA
>Microtendipes sp.1BD|BIOUG01338-F03|L*PHPUS-005
ACATTATATTTTATTTTTGGAGCATGATCCGGTATAGTAGGGACTGCTTTAAGTATATTAATTCGAGCTGAATTAGGACATCCTGGAACTTTTATTGGAGATGACCAAATTTATAATGTAATTGTAACAGCACATGCTTTTATTATAATTTTTTTCATAGTTATACCTATTCTAATTGGAGGATTTGGTAATTGATTAGTTCCATTAATGCTAGGAGCTCCTGATATAGCTTTCCCACGAATAAATAATATAAGTTTCTGATTATTACCTCCTTCATTATCTTTACTTCTTTCTAGTTCAATTGTAGAAAATGGGGCAGGAACAGGATGAACAGTTTATCCCCCTTTATCTTCTAATATTGCTCATAGTGGGGCATCAGTAGACCTTGCAATTTTTTCACTTCATTTAGCAGGAGTATCTTCAATTTTAGGTTCCGTAAATTTTATTACCACTGTAATTAATATACGATCAAATGGAATTACATTAGATCGAATACCTTTATTTGTTTGATCAATTGTTATTACAACTGTTCTTCTACTTTTATCATTACCAGTATTAGCCGGAGCAATTACAATATTATTAACAGATCGAAATTTAAATACATCATTTTTTGATCCTGCAGGAGGGGGAGACCCAATTTTATATCAACATTTA
>Microtendipes sp.1BD|BIOUG34831-D05|GMP*03699
ACATTATATTTTATTTTTGGGGCATGATCCGGTATAGTCGGGACTGCTTTAAGTATATTAATTCGAGCTGAATTAGGACATCCTGGGACTTTTATTGGAGATGACCAAATTTATAATGTAATTGTAACAGCACATGCTTTTATTATAATTTTCTTCATAGTTATACCCATCCTAATTGGTGGATTTGGTAATTGATTAGTTCCATTAATGTTAGGAGCCCCTGATATAGCTTTCCCACGAATAAATAATATAAGTTTTTGATTATTACCTCCTTCATTATCTTTACTTCTTTCTAGTTCAATTGTAGAAAATGGGGCAGGAACAGGATGAACAGTTTATCCCCCTTTATCTTCTAATATTGCTCATAGTGGAGCATCAGTAGACCTTGCAATTTTTTCACTTCATTTAGCAGGAGTATCTTCAATTTTAGGTTCCGTAAATTTTATTACTACTGTAATTAATATACGATCAAATGGAATTACATTAGATCGAATGCCTTTATTTGTTTGATCAATTGTTATTACAACTGTTCTTCTACTTTTATCATTACCAGTATTAGCCGGGGCAATTACAATATTATTAACAGATCGAAATTTAAATACATCATTTTTTGACCCTGCAGGGGGGGGTGACCCAATCTTATATCAACATTTA
>Microtendipes sp.1BD|BIOUG33671-H08|GMP*03715
ACATTATATTTTATTTTTGGAGCATGATCCGGTATAGTAGGGACTGCTTTAAGTATATTAATTCGAGCTGAATTAGGACATCCTGGAACTTTTATTGGAGATGACCAAATTTATAATGTAATTGTAACAGCACATGCTTTTATTATAATTTTTTTCATAGTTATACCTATTCTAATTGGAGGATTTGGTAATTGATTAGTTCCATTAATGCTAGGAGCTCCTGATATAGCTTTCCCACGAATAAATAATATAAGTTTCTGATTATTACCTCCTTCATTATCTTTACTTCTTTCTAGTTCAATTGTAGAAAATGGGGCAGGAACAGGATGAACAGTTTATCCCCCTTTATCTTCTAATATTGCTCATAGTGGGGCATCAGTAGACCTTGCAATTTTTTCACTTCATTTAGCAGGAGTATCTTCAATTTTAGGTTCCGTAAATTTTATTACCACTGTAATTAATATACGATCAAATGGAATTACATTAGATCGAATACCTTTATTTGTTTGATCAATTGTTATTACAACTGTTCTTCTACTTTTATCATTACCAGTATTAGCCGGAGCAATTACAATATTATTAACAGATCGAAATTTAAATACATCATTTTTTGATCCTGCAGGGGGGGGAGACCCAATTTTATATCAACATTTA
>Microtendipes sp.1BD|BIOUG34663-F07|GMP*03699
ACATTATATTTTATTTTTGGGGCATGATCCGGTATAGTCGGGACTGCTTTAAGTATATTAATTCGAGCTGAATTAGGACATCCTGGGACTTTTATTGGAGATGACCAAATTTATAATGTAATTGTAACAGCACATGCTTTTATTATAATTTTCTTCATAGTTATACCCATCCTAATTGGTGGATTTGGCAATTGATTAGTTCCATTAATGTTAGGAGCCCCTGATATAGCTTTCCCACGAATAAATAATATAAGTTTTTGATTATTACCTCCTTCATTATCTTTACTTCTTTCTAGTTCAATTGTAGAAAATGGGGCAGGAACAGGATGAACAGTCTATCCCCCTTTATCTTCTAATATTGCTCATAGTGGAGCATCAGTAGACCTTGCAATTTTTTCACTTCATTTAGCAGGAGTATCTTCAATTTTAGGTTCCGTAAATTTTATTACTACTGTAATTAATATACGATCAAATGGAATTACATTAGATCGAATGCCTTTATTTGTTTGGTCAATTGTTATTACAACTGTTCTTCTACTTTTATCATTACCAGTATTAGCCGGGGCAATTACAATATTATTAACAGATCGAAATTTAAATACATCATTTTTTGACCCTGCAGGGGGAGGTGACCCAATTTTATATCAACATTTA
>Microtendipes sp.1BD|BIOUG03125-E12|GMP*00131
ACATTATATTTTATTTTTGGGGCATGATCTGGTATAGTCGGGACTGCTTTAAGTATATTAATTCGAGCTGAATTAGGACATCCTGGGACTTTTATTGGAGATGACCAAATTTATAATGTAATTGTAACAGCACATGCTTTTATTATAATTTTTTTCATAGTTATACCCATCCTAATTGGGGGATTTGGTAATTGATTAGTTCCATTAATGCTAGGAGCCCCTGATATAGCTTTCCCACGGATAAATAATATAAGTTTCTGATTATTACCTCCTTCATTATCTTTACTTCTTTCTAGTTCAATTGTAGAAAATGGAGCAGGAACAGGATGAACAGTTTATCCCCCTTTATCTTCTAATATTGCTCATAGCGGAGCATCAGTAGACCTTGCAATTTTTTCACTTCATTTAGCAGGAGTATCTTCAATTTTAGGTTCCGTAAATTTTATTACTACTGTAATTAATATACGATCAAATGGAATTACATTAGATCGAATGCCTTTA---------------------------------------------------------------------------------------------------------------------------------------------------------
>Microtendipes sp.1BD|BIOUG20460-D05|GMP*03782
ACACTATATTTTATTTTTGGGGCATGATCCGGTATAGTCGGAACTGCTTTAAGCATATTAATTCGAGCTGAATTAGGGCATCCTGGAACTTTTATTGGAGATGACCAAATTTATAATGTAATTGTAACAGCACATGCTTTTATTATAATTTTTTTCATAGTTATACCTATTCTAATTGGAGGGTTCGGTAATTGATTAGTCCCATTAATACTAGGAGCCCCTGATATAGCTTTCCCACGAATAAATAATATAAGTTTCTGATTATTGCCCCCTTCATTATCTTTACTTCTTTCTAGTTCAATTGTAGAAAATGGAGCAGGAACAGGATGAACAGTTTATCCTCCTTTATCTTCTAATATTGCTCATAGCGGGGCATCTGTAGACCTTGCAATTTTTTCACTTCATTTAGCAGGAGTATCCTCAATTTTAGGTTCCGTAAATTTTATTACTACTGTAATTAATATACGATCAAATGGAATTACATTAGATCGAATGCCTTTATTTGTTTGGTCAATTGTTATTACAACTGTTCTTCTACTTTTATCATTACCAGTATTAGCCGGAGCAATTACAATATTATTAACAGATCGAAATTTAAATACATCATTTTTTGACCCTGCAGGAGGGGGAGACCCAATTTTATATCAACATTTA
>Microtendipes sp.1BD|BIOUG65418-D03|GMP*04801
---TTATATTTTATTTTTGGAGCATGATCCGGGATAGTCGGGACTGCTTTAAGTATATTAATTCGAGCTGAATTAGGGCATCCTGGAACTTTTATTGGAGATGACCAAATTTATAATGTAATTGTAACAGCACATGCTTTTATTATAATTTTTTTCATAGTTATACCTATCCTAATTGGAGGATTTGGTAATTGATTAGTTCCATTAATGCTAGGAGCTCCTGATATAGCTTTCCCACGAATAAATAATATAAGTTTCTGATTATTACCCCCTTCATTATCTTTACTTCTTTCTAGTTCAATTGTAGAAAATGGAGCAGGAACAGGATGAACAGTTTATCCCCCTTTATCTTCTAATATTGCTCATAGCGGGGCATCAGTAGACCTTGCAATTTTTTCACTTCATTTAGCAGGAGTGTCTTCAATTTTAGGTTCCGTAAATTTTATTACTACTGTAATTAATATACGATCAAACGGAATTACATTAGATCGAATACCTTTATTTGTTTGATCAATTGTTATTACAACTGTTCTTCTACTTTTATCATTACCAGTATTAGCCGGAGCAATTACTATATTATTAACAGATCGTAATTTAAATACATCATTTTTTGATCCTGCAGGAGGAGGAGATCCAATTTTATATCAACATTTA
>Microtendipes sp.1BD|BIOUG06987-C10|L*12BIOBUS-0942
ACATTATATTTTATTTTTGGAGCATGATCCGGGATAGTCGGGACTGCTTTAAGTATATTAATTCGAGCTGAATTAGGGCATCCTGGAACTTTTATTGGAGATGACCAAATTTATAATGTAATTGTAACAGCACATGCTTTTATTATAATTTTTTTCATAGTTATACCTATCCTAATTGGAGGATTTGGTAATTGATTAGTTCCATTAATGCTAGGAGCTCCTGATATAGCTTTCCCACGAATAAATAATATAAGTTTCTGATTATTACCCCCTTCATTATCTTTGCTTCTTTCTAGTTCAATTGTAGAAAATGGGGCAGGAACAGGATGAACAGTTTATCCCCCTTTATCTTCTAATATTGCTCATAGCGGGGCATCAGTAGACCTTGCAATTTTTTCACTTCATTTAGCAGGAGTGTCTTCAATTTTAGGTTCCGTAAATTTTATTACTACTGTAATTAATATACGATCAAACGGAATTACATTAGATCGAATACCTTTATTTGTTTGATCAATTGTTATTACAACTGTTCTTCTACTTTTATCATTACCAGTATTAGCCGGAGCAATTACTATATTATTAACAGATCGTAATTTAAATACATCATTTTTTGNNCCTGCAGGAGGAGGA------------------------
>Microtendipes sp.1BD|BIOUG18457-D07|GMP*03995
ACATTATATTTTATTTTTGGAGCATGATCCGGGATAGTCGGGACTGCTTTAAGTATATTAATTCGAGCTGAATTAGGGCATCCTGGAACTTTTATTGGAGATGACCAAATTTATAATGTAATTGTAACAGCACATGCTTTTATTATAATTTTTTTCATAGTTATACCTATCCTAATTGGAGGATTTGGTAATTGATTAGTTCCATTAATGTTAGGAGCTCCTGATATAGCTTTCCCACGAATAAATAATATAAGTTTCTGATTATTACCCCCTTCATTATCTTTACTTCTTTCTAGTTCAATTGTAGAAAATGGAGCAGGAACAGGATGAACAGTTTATCCCCCTTTATCTTCTAATATTGCTCATAGCGGGGCATCAGTAGACCTTGCAATTTTTTCACTTCATTTAGCAGGAGTGTCTTCAATTTTAGGTTCCGTAAATTTTATTACTACTGTAATTAATATACGATCAAACGGAATTACATTAGATCGAATACCTTTATTTGTTTGATCAATTGTTATTACAACTGTTCTT------------------------------------------------------------------------------------------------------------------------
>Microtendipes sp.1BD|BIOUG09222-F05|GMP*01486
ACATTATATTTTATTTTTGGAGCATGATCCGGGATAGTCGGGACTGCTTTAAGTATATTAATTCGAGCTGAATTAGGGCATCCTGGAACTTTTATTGGAGATGACCAAATTTATAATGTAATTGTAACAGCACATGCTTTTATTATAATTTTTTTCATAGTTATACCTATCCTAATTGGAGGATTTGGTAATTGATTAGTTCCATTAATGTTAGGAGCTCCTGATATAGCTTTCCCACGAATAAATAATATAAGTTTCTGATTATTACCCCCTTCATTATCTTTACTTCTTTCTAGTTCAATTGTAGAAAATGGAGCAGGAACAGGATGAACAGTTTATCCCCCTTTATCTTCTAATATTGCTCATAGCGGGGCATCAGTAGACCTTGCAATTTTTTCACTTCATTTAGCAGGAGTGTCTTCAATTTTAGGTTCCGTAAATTTTATTACTACTGTAATTAATATACGATCAAACGGAATTACATTAGATCGAATACCTTTATTTGTTTGATCAATTGTTATTACAACTGTTCTTCTACTTTTATCATTACCAGTATTAGCCGGAGCAATTACAATATTATTAACAGATCGAAATTTAAAT------------------------------------------------------
>Microtendipes sp.1BD|BIOUG18456-G12|GMP*03995
------------ATTTTTGGAGCATGATCCGGGATAGTCGGGACTGCTTTAAGTATATTAATTCGAGCTGAATTAGGGCATCCTGGAACTTTTATTGGAGATGACCAAATTTATAATGTAATTGTAACAGCACATGCTTTTATTATAATTTTTTTCATAGTTATACCTATCCTAATTGGAGGATTTGGTAATTGATTAGTTCCATTAATGTTAGGAGCTCCTGATATAGCTTTCCCACGAATAAATAATATAAGTTTCTGATTATTACCCCCTTCATTATCTTTACTTCTTTCTAGTTCAATTGTAGAAAATGGAGCAGGAACAGGATGAACAGTTTATCCCCCTTTATCTTCTAATATTGCTCATAGCGGGGCATCAGTAGACCTTGCAATTTTTTCACTTCATTTAGCAGGAGTGTCTTCAATTTTAGGTTCCGTAAATTTTATTACTACTGTAATTAATATACGATCAAACGGAATTACATTAGATCGAATACCTTTATTTGTTTGATCAATTGTTATTACAACTGTTCTTCTACTTTTATCATTACCAGTATTAGCCGGAGCAATTACAATATTATTAACAGATCGA---------------------------------------------------------------
>Microtendipes sp.1BD|BIOUG18454-A12|GMP*03995
---------------TTTGGAGCATGATCCGGGATAGTCGGGACTGCTTTAAGTATATTAATTCGAGCTGAATTAGGGCATCCTGGAACTTTTATTGGAGATGACCAAATTTATAATGTAATTGTAACAGCACATGCTTTTATTATAATTTTTTTCATAGTTATACCTATCCTAATTGGAGGATTTGGTAATTGATTAGTTCCATTAATGTTAGGAGCTCCTGATATAGCTTTCCCACGAATAAATAATATAAGTTTCTGATTATTACCCCCTTCATTATCTTTACTTCTTTCTAGTTCAATTGTAGAAAATGGAGCAGGAACAGGATGAACAGTTTATCCCCCTTTATCTTCTAATATTGCTCATAGCGGGGCATCAGTAGACCTTGCAATTTTTTCCCTTCATTTAGCAGGAGTGTCTTCAATTTTAGGTTCCGTAAATTTTATTACTACTGTAATTAATATACGATCAAACGGAATTACATTAGATCGAATACCTTTATTTGTTTGATCAATTGTTATTACAACTGTTCTTCTACTTTTATCATTACCAGTATTAGCCGGAGCAATTACAATATTATTAACAGATCGAAATTTAAATACATCA------------------------------------------------
>Microtendipes_pedellus|BIOUG22359-A07|GMP*07726
------------ATTTTTGGAGCTTGATCCGGAATAGTTGGGACAGCATTAAGTATATTAATTCGTGCTGAATTAGGTCATCCTGGAACTTTTATTGGAGATGACCAAATTTATAATGTAATTGTTACAGCTCACGCTTTTGTCATAATTTTTTTTATAGTTATACCAATTTTAATTGGAGGATTTGGAAATTGGTTAGTTCCTTTAATATTAGGAGCCCCAGATATAGCATTCCCCCGAATAAATAATATAAGTTTTTGATTATTACCTCCCTCACTTTCTTTACTTCTTTCTAGTTCAATTGTAGAAAATGGAGCAGGAACTGGATGAACAGTTTATCCACCTTTATCTTCAAATATTGCTCATAGAGGAGCTTCTGTTGATTTAGCAATTTTTTCTTTACATTTAGCAGGTGTTTCATCAATTTTAGGATCAGTAAATTTTATTACAACAGTAATTAATATACGATCTAATGGTATTACACTTGATCGAATACCTTTATTTGTTTGATCAATTGTAATTACAACTGTTCTTCTTCTTTTATCATTACCAGTTTTAGCAGGAGCTATTACTATA------------------------------------------------------------------------------
>Microtendipes_pedellus|BIOUG23417-G02|GMP*07732
---------TTTATTTTTGGAGCTTGATCCGGAATAGTTGGGACAGCATTAAGTATATTAATTCGTGCTGAATTAGGTCATCCTGGAACTTTTATTGGAGATGACCAAATTTATAATGTAATTGTTACAGCTCACGCTTTTGTCATAATTTTTTTTATAGTTATACCAATTTTAATTGGAGGATTTGGGAATTGGTTAGTTCCTTTAATATTAGGAGCCCCAGATATAGCATTTCCTCGAATAAATAATATAAGTTTTTGATTATTACCTCCCTCACTTTCTTTACTTCTTTCTAGTTCAATTGTAGAAAATGGAGCAGGAACTGGATGAACAGTTTATCCACCTCTATCTTCAAATATTGCTCATAGAGGGGCTTCTGTTGATTTAGCAATTTTTTCTTTACATTTAGCAGGTGTTTCATCAATTTTAGGATCAGTAAATTTTATTACAACAGTAATTAATATACGGTCTAATGGTATTACACTTGATCGAATACCTTTATTTGTTTGATCAATTGTGATTACAACTGTTCTTCTTCTTTTATCATTACCAGTTTTAGCAGGAGCTATTACTATA------------------------------------------------------------------------------
>Microtendipes_pedellus|BIOUG30548-D03|GMP*07686
ACATTATATTTTATTTTTGGAGCTTGATCCGGAATAGTTGGAACAGCATTAAGTATATTAATTCGTGCTGAATTAGGTCATCCTGGAACTTTTATTGGAGATGACCAAATTTATAATGTAATTGTTACAGCTCACGCTTTTGTTATAATTTTTTTTATAGTTATACCAATTTTAATTGGAGGATTTGGAAATTGGTTAGTTCCTTTAATATTAGGAGCCCCAGATATAGCATTCCCCCGAATAAATAATATAAGTTTTTGATTATTACCTCCCTCACTTTCTTTACTTCTTTCTAGTTCAATTGTAGAAAATGGAGCAGGAACTGGATGAACAGTTTATCCACCTTTATCTTCAAATATTGCTCATAGAGGAGCTTCTGTTGATTTAGCAATTTTTTCTTTACATTTAGCAGGTGTTTCATCAATTTTAGGATCAGTAAATTTTATTACAACAGTAATTAATATACGATCTAATGGTATTACACTTGATCGAATACCTTTATTTGTTTGATCAATTGTAATTACAACTGTTCTTCTTCTTTTATCATTACCAGTTTTAGCAGGAGCTATTACTATATTACTAACTGATCGAAATTTAAATACTTCATTTTTTGACCCAGCCGGAGGAGGAGATCCAATTTTATATCAACATTTA
>Microtendipes_pedellus|BIOUG09712-A03|GMP*01066
---------------------------------------GGGACAGCATTAAGTATATTAATTCGTGCTGAATTAGGTCATCCTGGAACTTTTATTGGAGATGACCAAATTTATAATGTAATTGTTACAGCTCACGCTTTTGTCATAATTTTTTTTATAGTTATACCAATTTTAATTGGAGGATTTGGAAATTGGTTAGTTCCTTTAATATTAGGAGCCCCAGATATAGCATTCCCCCGAATAAATAATATAAGTTTTTGATTATTACCTCCCTCACTTTCTTTACTTCTTTCTAGTTCAATTGTAGAAAATGGAGCAGGAACTGGATGAACAGTTTATCCACCTTTATCTTCAAATATTGCTCATAGAGGAGCTTCTGTTGATTTAGCAATTTTTTCTTTACATTTAGCAGGTGTTTCATCAATTTTAGGATCAGTAAATTTTATTACAACAGTAATTAATATACGATCTAATGGTATTACACTTGATCGAATACCTTTATTTGTTTGATCAATTGTAATTACAACTGTTCTTCTTCTTTTATCATTACCAGTTTTAGCAGGGGCTATTACTATATTACTAACTGAT------------------------------------------------------------------
>Microtendipes_pedellus|BIOUG43951-F03|L*15BIOBUS-0259
ACATTATATTTTATTTTTGGAGCTTGATCCGGAATAGTTGGAACAGCATTAAGTATATTAATTCGTGCTGAATTAGGTCATCCTGGAACTTTTATTGGAGATGACCAAATTTATAATGTAATTGTTACAGCTCACGCTTTTGTCATAATTTTTTTTATAGTTATACCAATTTTAATTGGAGGATTTGGAAATTGATTAGTCCCTTTAATATTAGGAGCACCAGATATAGCATTTCCCCGAATAAATAATATAAGTTTTTGATTATTACCTCCCTCACTTTCTTTACTTCTTTCTAGTTCAATTGTAGAAAATGGAGCAGGAACTGGATGAACAGTTTATCCACCTCTATCTTCAAATATTGCTCATAGAGGAGCTTCTGTTGATTTAGCAATTTTTTCTTTACATTTAGCAGGTGTTTCATCAATTTTAGGATCAGTAAATTTTATTACAACAGTAATTAATATACGGTCTAATGGTATTACGCTTGACCGAATACCTTTATTCGTTTGATCAATTGTGATTACAACTGTTCTTCTTCTTTTATCATTACCAGTTTTAGCAGGAGCTATTACTATATTACTTACTGATCGAAATTTAAATACTTCATTTTTTGACCCTGCCGGAGGAGGAGACCCAATTTTATATCAACATTTA
>Microtendipes_pedellus|BIOUG22362-E03|GMP*07726
ACATTATATTTTATTTTTGGAGCTTGATCCGGAATAGTTGGAACAGCATTAAGTATATTAATTCGTGCTGAATTAGGTCATCCTGGAACTTTTATTGGAGATGACCAAATTTATAATGTAATTGTTACAGCTCACGCTTTTGTCATAATTTTTTTTATAGTTATACCAATTTTAATTGGAGGATTTGGAAATTGGTTAGTTCCTTTAATATTAGGAGCCCCAGATATAGCATTTCCTCGAATAAATAATATAAGTTTTTGATTATTACCTCCCTCACTTTCTTTACTTCTTTCTAGTTCAATTGTAGAAAATGGAGCAGGAACTGGATGAACAGTTTATCCACCTCTATCTTCAAATATTGCTCATAGAGGAGCTTCTGTTGATTTAGCAATTTTTTCTTTACATTTAGCAGGTGTTTCATCAATTTTAGGATCAGTAAATTTTATTACAACAGTAATTAATATACGATCTAATGGTATTACACTTGATCGAATACCTTTATTTGTTTGATCAATTGTGATTACAACTGTTCTTCTTCTTTTATCATTACCAGTTTTAGCAGGAGCTATTACTATATTACTAACTGAT------------------------------------------------------------------
>Microtendipes_pedellus|BIOUG22359-G12|GMP*07726
------------ATTTTTGGAGCTTGATCCGGAATAGTTGGGACAGCATTAAGTATATTAATTCGTGCTGAATTAGGTCATCCTGGAACTTTTATTGGAGATGACCAAATTTATAATGTAATTGTTACAGCTCACGCTTTTGTCATAATTTTTTTTATAGTTATACCAATTTTAATTGGAGGATTTGGAAATTGATTAGTTCCTTTAATATTAGGAGCCCCAGATATAGCATTCCCTCGAATAAATAATATAAGTTTTTGATTATTACCCCCCTCACTTTCTTTACTTCTTTCTAGTTCAATTGTAGAAAATGGAGCAGGAACTGGATGAACAGTTTATCCACCTCTATCTTCAAATATTGCTCATAGAGGAGCTTCTGTTGATTTAGCAATTTTTTCTTTACATTTAGCAGGTGTTTCATCAATTTTAGGATCAGTAAATTTTATTACAACAGTAATTAATATACGGTCTAATGGTATTACACTTGATCGAATACCTTTATTTGTTTGATCAATTGTGATTACAACTGTTCTTCTTCTTTTATCATTACCAGTTTTAGCAGGAGCTATTACTATATTACTAACTGAT------------------------------------------------------------------
>Microtendipes_pedellus|BIOUG22359-F06|GMP*07726
ACATTATATTTTATTTTTGGAGCTTGATCCGGAATAGTTGGAACAGCATTAAGTATATTAATTCGTGCTGAATTAGGTCATCCTGGAACTTTTATTGGAGATGACCAAATTTATAATGTAATTGTTACAGCTCACGCTTTTGTCATAATTTTTTTTATAGTTATACCAATTTTAATTGGAGGATTTGGAAATTGGTTAGTCCCTTTAATATTAGGAGCACCAGATATAGCATTTCCCCGAATAAATAATATAAGTTTTTGATTATTACCTCCCTCACTTTCTTTACTTCTTTCTAGTTCAATTGTAGAAAATGGAGCAGGAACTGGATGAACAGTTTATCCACCTTTATCTTCAAATATTGCTCATAGAGGAGCTTCTGTTGATTTAGCAATTTTTTCTTTACATTTAGCAGGTGTTTCATCAATTTTAGGATCAGTAAATTTTATTACAACAGTAATTAATATACGGTCTAATGGTATTACACTTGACCGAATACCTTTATTCGTTTGATCAATTGTAATTACAACTGTTCTTCTTCTTTTATCATTACCAGTTTTAGCAGGAGCTATTACTATATTACTAACTGAT------------------------------------------------------------------
>Microtendipes_pedellus|BIOUG22418-H02|GMP*07727
------------ATTTTTGGAGCTTGATCCGGAATAGTTGGAACAGCATTAAGTATATTAATTCGTGCTGAATTAGGTCATCCTGGAACTTTTATTGGAGATGACCAAATTTATAATGTAATTGTTACAGCTCACGCTTTTGTCATAATTTTTTTTATAGTTATACCAATTTTAATTGGAGGATTTGGAAATTGGTTAGTCCCTTTAATATTAGGAGCACCAGATATAGCATTTCCCCGAATAAATAATATAAGTTTTTGATTATTACCTCCCTCACTTTCTTTACTTCTTTCTAGTTCAATTGTAGAAAATGGAGCAGGAACTGGATGAACAGTTTATCCACCTCTATCTTCAAATATTGCTCATAGAGGAGCTTCTGTTGATTTAGCAATTTTTTCTTTACATTTAGCAGGTGTTTCATCAATTTTAGGATCAGTAAATTTTATTACAACAGTAATTAATATACGGTCTAATGGTATTACGCTTGACCGAATACCTTTATTCGTTTGATCAATTGTGATTACAACTGTTCTTCTTCTTTTATCATTACCAGTTTTAGCAGGAGCTATTACTATATTA---------------------------------------------------------------------------
>Microtendipes_pedellus|BIOUG32940-A06|GMP*03365
ACATTATATTTTATTTTTGGAGCTTGATCCGGAATAGTTGGGACAGCATTAAGTATATTAATTCGTGCTGAATTAGGTCATCCTGGAACTTTTATTGGAGATGACCAAATTTATAATGTAATTGTTACAGCTCACGCTTTTGTCATAATTTTTTTTATAGTTATACCAATTTTAATTGGAGGATTTGGAAATTGGTTAGTTCCTTTAATATTAGGAGCACCAGATATAGCATTCCCCCGAATAAATAATATAAGTTTTTGATTATTACCTCCCTCACTTTCTTTACTTCTTTCTAGTTCAATTGTAGAAAATGGAACAGGAACTGGATGAACAGTTTATCCACCTCTATCTTCAAATATTGCTCATAGAGGAGCTTCTGTTGATTTAGCAATTTTTTCTTTACATTTAGCAGGTGTTTCATCAATTTTAGGGTCAGTAAATTTTATTACAACAGTAATTAATATACGATCTAATGGTATTACACTTGATCGAATACCTTTATTCGTTTGATCAATTGTAATTACAACTGTTCTTCTTCTTTTATCATTACCAGTTTTAGCAGGAGCTATTACTATATTACTAACTGATCGAAATTTAAATACTTCATTTTTTGACCCTGCTGGAGGAGGAGATCCAATTTTATATCAACATTTA
>Microtendipes_pedellus|BIOUG37003-A07|L*17AGES5-17N
ACATTATATTTTATTTTTGGAGCTTGATCCGGAATAGTTGGGACAGCATTAAGTATATTAATTCGTGCTGAATTAGGTCATCCTGGAACTTTTATTGGAGATGACCAAATTTATAATGTAATTGTTACAGCTCACGCTTTTGTCATAATTTTTTTTATAGTTATACCAATTTTAATTGGAGGATTTGGAAATTGGTTAGTTCCTTTAATATTAGGAGCCCCAGATATAGCATTTCCCCGAATAAATAATATAAGTTTTTGATTATTACCTCCCTCACTTTCTTTACTTCTTTCTAGTTCAATTGTAGAAAATGGAGCAGGAACTGGATGAACAGTTTATCCCCCCCTATCTTCAAATATTGCTCATAGAGGAGCTTCTGTTGATTTAGCAATTTTTTCTTTACATTTAGCAGGTGTTTCATCAATTTTAGGATCAGTAAATTTTATTACAACAGTAATTAATATACGATCTAATGGTATTACACTTGATCGAATACCTTTATTTGTTTGATCAATTGTGATTACAACTGTTCTTCTTCTTTTATCATTACCAGTTTTAGCAGGAGCTATTACTATATTATTAACTGATCGAAATTTAAATACTTCATTTTTTGACCCTGCCGGAGGAGGGGATCCAATTTTATATCAACATTTA
>Microtendipes_pedellus|BIOUG13278-F05|L*13BIOBUS-2502
ACATTATATTTTATTTTTGGAGCTTGATCCGGAATAGTTGGGACAGCATTAAGTATATTAATTCGTGCTGAATTAGGTCATCCTGGAACTTTTATTGGAGATGACCAAATTTATAATGTAATTGTTACAGCTCACGCTTTTGTCATAATTTTTTTTATAGTTATACCAATTTTAATTGGAGGATTTGGAAATTGGTTAGTTCCTTTAATATTAGGAGCCCCAGATATAGCATTCCCCCGAATAAATAATATAAGTTTTTGATTATTACCTCCCTCACTTTCTTTACTTCTTTCTAGTTCAATTGTAGAAAATGGAGCAGGAACTGGATGAACAGTTTATCCACCTTTATCTTCAAATATTGCTCATAGAGGAGCTTCTGTTGATTTAGCAATTTTTTCTTTACATTTAGCAGGTGTTTCATCAATTTTAGGGTCAGTAAATTTTATTACAACAGTAATTAATATACGATCTAATGGTATTACACTTGATCGAATACCTTTATTTGTTTGATCAATTGTAATTACAACTGTTCTTCTTCTTTTATCATTACCAGTTTTAGCAGGAGCTATTACTATATTACTAACTGAT------------------------------------------------------------------
>Microtendipes_pedellus|BIOUG24011-F06|L*15RARE-0211
ACATTATATTTTATTTTTGGAGCTTGATCCGGAATAGTTGGGACAGCATTAAGTATATTAATTCGTGCTGAATTAGGTCATCCTGGAACTTTTATTGGAGATGACCAAATTTATAATGTAATTGTTACAGCTCACGCTTTTGTCATAATTTTTTTTATAGTTATACCAATTTTAATTGGAGGATTTGGAAATTGGTTAGTTCCTTTAATATTAGGAGCCCCAGATATAGCATTCCCCCGAATAAATAATATAAGTTTTTGATTATTACCTCCCTCACTTTCTTTACTTCTTTCTAGTTCAATTGTAGAAAATGGAGCAGGAACTGGATGAACAGTTTATCCACCTTTATCTTCAAATATTGCTCATAGAGGAGCTTCTGTTGATTTAGCAATTTTTTCTTTACATTTAGCAGGTGTTTCATCAATTTTAGGATCAGTAAATTTTATTACAACAGTAATTAATATACGATCTAATGGTATTACACTTGATCGAATACCTTTATTTGTTTGATCAATTGTAATTACAACTGTTCTTCTTCTTTTATCATTACCAGTTTTAGCAGGAGCTATTACTATATTACTAACTGATCGAAATTTAAATACTTCATTTTTTGACCCGGCCGGAGGAGGAGATCCA------------------
>Microtendipes_pedellus|BIOUG30547-C06|GMP*07686
ACATTATATTTTATTTTTGGAGCTTGATCCGGAATAGTTGGGACAGCATTAAGTATATTAATTCGTGCTGAATTAGGTCATCCTGGAACTTTTATTGGAGATGACCAAATTTATAATGTAATTGTTACAGCTCACGCTTTTGTCATAATTTTTTTTATAGTTATACCAATTTTAATTGGAGGATTTGGAAATTGGTTAGTTCCTTTAATATTAGGAGCCCCAGATATAGCATTCCCCCGAATAAATAATATAAGTTTTTGATTATTACCTCCCTCACTTTCTTTACTTCTTTCTAGTTCAATTGTAGAAAATGGAGCAGGAACTGGATGAACAGTTTATCCACCTTTATCTTCAAATATTGCTCATAGAGGAGCTTCTGTTGATTTAGCAATTTTTTCTTTACATTTAGCAGGTGTTTCATCAATTTTAGGATCAGTAAATTTTATTACAACAGTAATTAATATACGATCTAATGGTATTACACTTGATCGAATACCTTTATTTGTTTGATCAATTGTAATTACAACTGTTCTTCTTCTTTTATCATTACCAGTTTTAGCAGGAGCTATTACTATATTACTAACTGATCGAAATTTAAATACTTCATTTTTTGACCCAGCCGGAGGAGGAGATCCAATTTTATATCAACATTTA
>Microtendipes_pedellus|BIOUG22287-G05|GMP*07747
------------ATTTTTGGGGCTTGATCCGGAATAGTTGGGACAGCATTAAGTATATTAATTCGTGCTGAATTAGGTCATCCTGGAACTTTTATTGGAGATGACCAAATTTATAATGTAATTGTTACAGCTCACGCTTTTGTCATAATTTTTTTTATAGTTATACCAATTTTAATTGGAGGATTTGGAAATTGGCTAGTTCCTTTAATATTAGGAGCCCCAGATATAGCATTCCCCCGAATAAATAATATAAGTTTTTGATTATTACCTCCCTCACTTTCTTTACTTCTTTCTAGTTCAATTGTAGAAAATGGAGCAGGAACTGGATGAACAGTTTATCCACCTTTATCTTCAAATATTGCTCATAGAGGAGCTTCTGTTGATTTAGCAATTTTTTCTTTACATTTAGCAGGTGTTTCATCAATTTTAGGATCAGTAAATTTTATTACAACAGTAATTAATATACGATCTAATGGTATTACACTTGATCGCATACCTTTATTTGTTTGATCAATTGTAATTACAACTGTTCTTCTTCTTTTATCATTACCAGTTTTAGCAGGA------------------------------------------------------------------------------------------
>Microtendipes_pedellus|BIOUG36980-B12|L*17AGEA1-02N
ACATTATATTTTATTTTTGGAGCTTGATCCGGAATAGTTGGGACAGCATTAAGTATATTAATTCGTGCTGAATTAGGTCATCCTGGAACTTTTATTGGAGATGACCAAATTTATAATGTAATTGTTACAGCTCACGCTTTTGTCATAATTTTTTTTATAGTTATACCAATTTTAATTGGAGGATTTGGAAATTGGCTAGTTCCTTTAATATTAGGAGCCCCAGATATAGCATTCCCCCGAATAAATAATATAAGTTTTTGATTATTACCTCCCTCACTTTCTTTACTTCTTTCTAGTTCAATTGTAGAAAATGGGGCAGGAACTGGATGAACAGTTTATCCACCTCTATCTTCAAATATTGCTCATAGAGGAGCTTCTGTTGATTTAGCAATTTTTTCTTTACATTTAGCAGGTGTTTCATCAATTTTAGGATCAGTAAATTTTATTACAACAGTAATTAATATACGATCTAATGGTATTACACTTGATCGAATACCTTTATTTGTTTGATCAATTGTAATTACAACTGTTCTTCTTCTTTTATCATTACCAGTTTTAGCAGGAGCTATTACTATATTATTAACTGATCGAAATTTAAATACTTCATTTTTTGACCCTGCCGGAGGAGGAGATCCAATTTTATATCAACATTTA
>Microtendipes_pedellus|BIOUG31048-D08|GMP*09564
ACATTATATTTTATTTTTGGAGCTTGATCCGGAATAGTTGGGACAGCATTAAGTATATTAATTCGTGCTGAATTAGGTCACCCTGGAACTTTTATTGGAGATGACCAAATTTATAATGTAATTGTTACAGCTCACGCTTTTGTCATAATTTTTTTTATAGTTATACCAATTTTAATTGGAGGGTTTGGAAATTGGCTAGTTCCTTTAATATTAGGAGCCCCAGATATAGCATTTCCCCGAATAAATAATATAAGTTTTTGATTATTACCTCCCTCACTTTCTTTACTTCTTTCTAGTTCAATTGTAGAAAATGGGGCAGGAACTGGATGAACAGTTTATCCACCTCTATCTTCAAATATTGCTCATAGAGGAGCTTCTGTTGATTTAGCAATTTTTTCTTTACATTTAGCAGGTGTCTCATCAATTTTAGGATCAGTAAATTTTATTACAACAGTAATTAATATACGATCTAATGGTATTACACTTGATCGAATACCTTTATTTGTTTGATCAATTGTAATTACAACTGTTCTTCTTCTTTTATCATTACCAGTTTTAGCAGGAGCTATTACTATATTATTAACTGAT------------------------------------------------------------------
>Microtendipes_pedellus|BIOUG32940-C04|GMP*03365
ACATTATATTTTATTTTTGGAGCTTGATCCGGAATAGTTGGGACAGCATTAAGTATATTAATTCGTGCTGAATTAGGTCACCCTGGAACTTTTATTGGGGATGACCAAATTTATAATGTAATTGTTACAGCTCACGCTTTTGTCATAATTTTTTTTATAGTTATACCAATTTTAATTGGAGGATTTGGAAATTGGCTAGTTCCTTTAATATTAGGAGCCCCAGATATAGCATTCCCCCGAATAAATAATATAAGTTTTTGATTATTACCTCCCTCACTTTCTTTACTTCTTTCTAGTTCAATTGTAGAAAATGGGGCAGGAACTGGATGAACAGTTTATCCACCTCTATCTTCAAATATTGCTCATAGAGGAGCTTCTGTTGATTTAGCAATTTTTTCTTTACATTTAGCAGGTGTCTCATCAATTTTAGGATCAGTAAATTTTATTACAACAGTAATTAATATACGATCTAATGGTATTACACTTGATCGAATACCTTTATTTGTTTGATCAATTGTGATTACAACTGTTCTTCTTCTTTTATCATTACCAGTTTTAGCAGGAGCTATTACTATATTATTAACTGATCGAAATTTAAATACTTCATTTTTTGACCCTGCCGGAGGAGGAGACCCAATTTTATATCAACATTTA
>Microtendipes_pedellus|BIOUG09355-A01|GMP*00966
ACATTATATTTTATTTTTGGAGCTTGATCCGGAATAGTTGGAACAGCATTAAGTATATTAATTCGTGCTGAATTAGGTCATCCTGGAACTTTTATTGGAGATGACCAAATTTATAATGTAATTGTTACAGCTCACGCTTTTGTCATAATTTTTTTTATAGTTATACCAATTTTAATTGGAGGGTTTGGAAATTGGTTAGTTCCTTTAATATTAGGAGCCCCAGATATAGCATTCCCCCGAATAAATAATATAAGTTTTTGATTATTACCTCCCTCACTTTCTTTACTTCTTTCTAGTTCAATTGTAGAAAATGGGGCAGGAACTGGATGAACAGTTTATCCACCTCTATCTTCAAATATTGCTCATAGAGGAGCTTCTGTTGATTTAGCGATTTTTTCTTTACATTTAGCAGGTGTTTCATCAATTTTAGGATCAGTAAATTTTATTACAACAGTAATTAATATACGATCTAATGGTATTACACTTGATCGAATACCTTTATTTGTCTGATCAATTGTAATTACAACTGTTCTTCTTCTTTTATCATTACCAGTTTTAGCAGGAGCTATTACTATATTATTAACTGATCGAAAT------------------------------------------------------------
>Microtendipes_pedellus|BIOUG37031-G03|L*17AGAS2-18E
ACATTATATTTTATTTTTGGAGCTTGATCCGGAATAGTTGGAACAGCATTAAGTATATTAATTCGTGCTGAATTAGGTCATCCTGGAACTTTTATTGGAGATGACCAAATTTATAATGTAATTGTTACAGCTCACGCTTTTGTCATAATTTTTTTTATAGTTATACCAATTTTAATTGGAGGGTTTGGAAATTGGTTAGTTCCTTTAATATTAGGAGCCCCAGATATAGCATTCCCCCGAATAAATAATATAAGTTTTTGATTATTACCTCCCTCACTTTCTTTACTTCTTTCTAGTTCAATTGTAGAAAATGGAGCAGGAACTGGATGAACAGTTTATCCACCTCTATCTTCAAATATTGCTCATAGAGGAGCTTCTGTTGATTTAGCGATTTTTTCTTTACATTTAGCAGGTGTTTCATCAATTTTAGGATCAGTAAATTTTATTACAACAGTAATTAATATACGATCTAATGGTATTACACTTGATCGAATACCTTTATTTGTCTGATCAATTGTAATTACAACTGTTCTTCTTCTTTTATCATTACCAGTTTTAGCAGGAGCTATTACTATATTATTAACTGATCGAAATTTAAATACTTCATTTTTTGATCCTGCCGGAGGAGGAGATCCAATTTTATATCAACATTTA
>Microtendipes_pedellus|BIOUG16136-G01|GMP*05717
------TATTTTATTTTTGGAGCTTGATCCGGAATAGTTGGGACAGCATTAAGTATATTAATTCGTGCTGAATTAGGTCATCCTGGAACTTTTATTGGAGATGACCAAATTTATAATGTAATTGTTACAGCTCACGCTTTTGTCATAATTTTTTTTATAGTTATACCAATTTTAATTGGAGGGTTTGGAAATTGGTTAGTTCCTTTAATATTAGGAGCCCCAGATATAGCATTCCCCCGAATAAATAATATAAGTTTTTGATTATTACCTCCCTCACTTTCTTTACTTCTTTCTAGTTCAATTGTAGAAAATGGAGCAGGAACTGGATGAACAGTTTATCCACCTCTATCTTCAAATATTGCTCATAGAGGAGCTTCTGTTGATTTAGCGATTTTTTCTTTACATTTAGCAGGTGTTTCATCAATTTTAGGATCAGTAAATTTTATTACAACAGTAATTAATATACGATCTAATGGTATTACACTTGATCGAATACCTTTATTTGTCTGATCAATTGTAATTACAACTGTTCTTCTTCTTTTATCATTACCAGTTTTAGCAGGAGCTATTACTATATTATTAACTGACCGAAAT------------------------------------------------------------
>Microtendipes_pedellus|BIOUG22357-F02|GMP*07726
ACATTATATTTTATTTTTGGAGCTTGATCCGGAATAGTTGGGACAGCATTAAGTATATTAATTCGTGCTGAATTAGGTCATCCTGGAACTTTTATTGGAGATGACCAAATTTATAATGTAATTGTTACAGCTCACGCTTTTGTCATAATTTTTTTTATAGTTATACCAATTTTAATTGGAGGGTTTGGAAATTGGTTAGTTCCTTTAATATTAGGAGCCCCAGATATAGCATTCCCCCGAATAAATAATATAAGTTTTTGATTATTACCTCCTTCACTTTCTTTACTTCTTTCTAGTTCAATTGTAGAAAATGGAGCAGGAACTGGATGAACAGTTTATCCACCTCTATCTTCAAATATTGCTCATAGAGGAGCTTCTGTTGATTTAGCGATTTTTTCTTTACATTTAGCAGGTGTTTCATCAATTTTAGGATCAGTAAATTTTATTACAACAGTAATTAATATACGATCTAATGGTATTACACTTGATCGAATACCTTTATTTGTCTGATCAATTGTAATTACAACTGTTCTTCTTCTTTTATCATTACCAGTTTTAGCAGGAGCTATTACTATATTATTAACT---------------------------------------------------------------------
>Microtendipes_pedellus|BIOUG08876-H11|GMP*00555
ACATTATATTTTATTTTTGGAGCTTGATCCGGAATAGTTGGGACAGCATTAAGTATATTAATTCGTGCTGAATTAGGTCATCCTGGAACTTTTATTGGAGATGACCAAATTTATAATGTAATTGTTACAGCTCACGCTTTTGTCATAATTTTTTTTATAGTTATACCAATTTTAATTGGAGGATTTGGAAATTGGTTAGTTCCTTTAATATTAGGAGCCCCAGATATAGCATTCCCCCGAATAAATAATATAAGTTTTTGATTATTACCCCCCTCACTTTCTTTACTTCTTTCTAGTTCAATTGTAGAAAATGGAGCAGGAACTGGATGAACAGTTTATCCACCTCTATCTTCAAATATTGCTCATAGAGGAGCTTCTGTTGATTTAGCAATTTTTTCTTTACATTTAGCGGGTGTTTCATCAATTTTAGGGTCAGTAAATTTTATTACAACAGTAATTAATATACGATCTAATGGTATTACACTTGATCGAATACCTTTATTTGTTTGGTCAATTGTAATTACAACTGTTCTTCTTCTTTTATCATTACCAGTATTAGCAGGAGCTATTACTATATTATTAACTGAT------------------------------------------------------------------
>Microtendipes_pedellus|BIOUG22240-B02|GMP*07746
------------ATTTTTGGAGCTTGATCTGGAATAGTTGGGACAGCATTAAGTATATTAATTCGTGCTGAATTAGGTCATCCTGGAACTTTTATTGGAGATGACCAAATTTATAATGTAATTGTTACAGCTCACGCTTTTGTCATAATTTTTTTTATAGTTATACCAATTTTAATTGGAGGATTTGGAAATTGGCTAGTTCCTTTAATATTAGGAGCCCCAGATATAGCATTTCCCCGAATAAATAATATAAGTTTTTGATTATTACCTCCTTCACTTTCTTTACTTCTTTCTAGTTCAATTGTAGAAAATGGAGCAGGAACTGGATGAACAGTTTACCCACCTTTATCTTCAAATATTGCTCATAGAGGAGCTTCTGTTGATTTAGCAATTTTTTCTTTACATTTAGCAGGTGTTTCATCAATTTTAGGATCAGTAAATTTTATTACAACAGTAATTAATATACGATCTAATGGTATTACACTTGATCGAATACCTTTATTTGTTTGATCAATTGTAATTACAACTGTTCTTCTTCTTTTATCATTACCAGTTTTAGCAGGAGCTATTACTATATTATTAACTGAT------------------------------------------------------------------
>Microtendipes_pedellus|BIOUG14692-B02|L*13BIOBUS-0652
------------ATTTTTGGAGCTTGATCTGGAATAGTTGGAACAGCATTAAGCATATTAATTCGTGCTGAATTAGGTCATCCTGGAACTTTTATTGGAGATGATCAAATTTATAATGTAATTGTTACAGCTCACGCTTTTGTCATAATTTTTTTTATAGTTATACCAATTTTAATTGGAGGATTTGGAAATTGGTTAGTTCCTTTAATATTAGGAGCCCCAGATATAGCATTTCCCCGAATAAATAATATAAGTTTTTGATTATTACCTCCTTCACTTTCTTTACTCCTTTCTAGTTCAATTGTAGAAAATGGGGCAGGAACTGGATGAACAGTTTATCCACCTCTATCTTCAAATATTGCTCATAGAGGAGCTTCTGTTGATTTAGCAATTTTTTCTTTACATTTAGCAGGTGTTTCATCAATTTTAGGTTCAGTTAATTTTATTACAACAGTAATTAATATACGATCTAATGGTATTACACTTGATCGAATACCTTTATTTGTTTGATCAATTGTAATTACAACTGTTCTCCTTCTTTTATCATTACCAGTTTTAGCAGGAGCTATTACTATA------------------------------------------------------------------------------
>Microtendipes_pedellus|09BBEDI-2895|L*09CB-100
ACATTATATTTTATTTTTGGAGCTTGATCTGGAATAGTTGGAACAGCATTAAGTATATTAATTCGCGCTGAATTAGGTCATCCTGGAACTTTTATTGGAGATGATCAAATTTATAATGTAATTGTTACAGCTCACGCTTTTGTCATAATTTTTTTTATAGTTATACCAATTTTAATTGGAGGATTTGGAAATTGGTTAGTTCCTTTAATATTAGGAGCCCCAGATATAGCATTCCCCCGAATAAATAATATAAGTTTTTGATTATTACCTCCTTCACTTTCTTTACTTCTTTCTAGTTCAATTGTAGAAAATGGAGCAGGAACTGGATGAACAGTTTATCCACCTCTATCTTCAAATATTGCTCATAGAGGGGCTTCTGTTGATTTAGCAATTTTTTCTTTACATTTAGCAGGGGTTTCATCAATTTTAGGTTCAGTAAATTTTATTACAACAGTAATTAATATACGATCTAATGGAATTACACTTGATCGAATACCTTTATTTGTTTGATCAATTGTAATTACAACTGTTCTTCTTCTTTTATCATTACCAGTTTTAGCAGGAGCTATTACTATATTATTAACTGATCGAAATTTAAATACTTCATTTTTTGACCCTGCCGGAGGAGGAGATCCAATCTTATACCAACATTTA
>Microtendipes_pedellus|BIOUG09747-D03|GMP*01132
ACATTATATTTTATTTTTGGAGCTTGATCTGGAATAGTTGGAACAGCATTAAGCATATTAATTCGTGCTGAATTAGGCCATCCTGGAACTTTTATTGGAGATGATCAAATTTATAATGTAATTGTTACAGCTCACGCTTTTGTCATAATTTTTTTTATAGTTATACCAATTTTAATTGGAGGATTTGGAAATTGGTTAGTTCCTTTAATATTAGGGGCCCCAGATATAGCATTTCCCCGAATAAATAATATAAGTTTTTGATTATTACCTCCTTCACTTTCTTTACTCCTTTCTAGTTCAATTGTAGAAAATGGGGCAGGAACTGGATGAACAGTTTATCCACCTCTATCTTCAAATATTGCTCATAGAGGAGCTTCTGTTGATTTAGCAATTTTTTCTTTACATTTAGCAGGTGTTTCATCAATTTTAGGTTCAGTAAATTTTATTACAACAGTAATTAATATACGATCTAATGGTATTACACTTGATCGAATACCTTTATTTGTTTGATCAATTGTAATTACAACTGTTCTCCTTCTTTTATCATTACCAGTTTTAGCAGGAGCTATTACTATATTATTAACTGATCGA---------------------------------------------------------------
>Microtendipes_pedellus|BIOUG09648-E04|GMP*01132
ACATTATATTTTATTTTTGGAGCTTGATCTGGAATAGTTGGAACAGCATTAAGCATATTAATTCGTGCTGAATTAGGCCATCCTGGAACTTTTATTGGAGATGATCAAATTTATAATGTAATTGTTACAGCTCACGCTTTTGTCATAATTTTTTTTATAGTTATACCAATTTTAATTGGAGGATTTGGAAATTGGTTAGTTCCTTTAATATTAGGAGCCCCAGATATAGCATTTCCCCGAATAAATAATATAAGTTTTTGATTATTACCTCCTTCACTTTCTTTACTCCTTTCTAGTTCAATTGTAGAAAATGGGGCAGGAACTGGATGAACAGTTTATCCACCTCTATCTTCAAATATTGCTCATAGAGGAGCTTCTGTTGATTTAGCAATTTTTTCTTTACATTTAGCAGGTGTTTCATCAATTTTAGGTTCAGTAAATTTTATTACAACAGTAATTAATATACGATCTAATGGTATTACACTTGATCGAATACCTTTATTTGTTTGATCAATTGTAATTACAACTGTTCTCCTTCTTTTATCATTACCAGTTTTAGCAGGAGCTATTACTATATTATTAACTGAT------------------------------------------------------------------
>Microtendipes sp.3BD|BIOUG17262-E12|GMP*06027
ACATTATATTTTATTTTTGGAGCTTGATCCGGAATAGTCGGAACAGCTTTAAGTATATTAATTCGAGCAGAATTAGGTCATCCAGGAACTTTTATTGGTGATGACCAAATTTATAATGTAATTGTTACAGCTCACGCTTTTATTATAATTTTTTTTATAGTTATACCTATTTTAATTGGAGGATTTGGAAATTGGTTAGTTCCTTTAATATTAGGAGCACCAGATATAGCTTTCCCCCGAATAAATAATATAAGATTTTGATTATTGCCTCCTTCTCTTTCTCTTCTTCTTTCTAGTTCAATTGTAGAAAATGGGGCAGGAACAGGATGAACAGTTTATCCCCCTTTATCTTCTAACATTGCTCATAGAGGAGCATCTGTTGATCTTGCAATTTTTTCATTACATTTAGCAGGAGTTTCTTCAATTTTAGGTTCAGTAAATTTTATTACTACAGTAATTAATATACGATCAAATGGTATTACTCTTGATCGAATACCTCTATTTGTTTGATCAATTGTTATTACAACTGTTTTACTTCTTTTATCATTACCAGTTTTAGCAGGAGCAATTACAATACTATTAACTGATCGAAATTTAAATACATCATTTTTTGATCCTGCCGGAGGAGGAGATCCTATTTTATATCAACATTTA
>Microtendipes sp.3BD|BIOUG16526-E02|GMP*06016
ACATTATATTTTATTTTTGGAGCTTGATCCGGAATAGTCGGAACAGCTTTAAGTATATTAATTCGAGCAGAATTAGGTCATCCAGGAACTTTTATTGGTGATGACCAAATTTATAATGTAATTGTTACAGCTCACGCTTTTATTATAATTTTTTTTATAGTTATACCTATTTTAATTGGAGGATTTGGAAATTGGTTAGTTCCTTTAATATTAGGAGCACCAGATATAGCTTTCCCCCGAATAAATAATATAAGATTTTGATTATTGCCTCCTTCTCTTTCTCTTCTTCTTTCTAGTTCAATTGTAGAAAATGGAGCAGGAACAGGATGAACAGTTTATCCCCCTTTATCTTCTAACATTGCTCATAGAGGAGCATCTGTTGATCTTGCAATTTTTTCATTACATTTAGCAGGAGTTTCTTCAATTTTAGGTTCAGTAAATTTTATTACTACAGTAATTAATATACGATCAAATGGTATTACTCTTGATCGAATACCTTTATTTGTTTGATCAATTGTTATTACAACTGTTTTACTTCTTTTATCATTACCAGTTTTAGCAGGAGCAATTACAATACTATTAACTGATCGAAATTTAAATACATCATTTTTTGATCCTGCCGGAGGAGGAGATCCTATTTTATATCAACATTTA
>Microtendipes_confinis|BIOUG17376-H09|GMP*06028
ACATTATATTTTATTTTTGGAGCTTGATCCGGAATAGTAGGGACAGCTTTAAGTATATTAATTCGAGCAGAATTAGGCCATCCTGGAACTTTTATTGGTGATGATCAAATTTATAATGTAATCGTAACAGCTCACGCTTTTATTATAATTTTTTTTATAGTTATACCTATTTTAATTGGAGGTTTTGGGAATTGATTAGTTCCCTTAATATTAGGAGCCCCAGATATGGCTTTCCCTCGAATAAATAATATGAGATTTTGATTATTACCCCCTTCTCTTTCTCTTCTTCTTTCTAGTTCAATTGTAGAAAATGGAGCAGGAACAGGATGAACTGTTTATCCACCATTATCTTCTAATATTGCTCACAGAGGAGCATCTGTTGATCTTGCAATTTTTTCTTTACATTTAGCAGGAATTTCTTCAATTTTAGGATCAGTAAATTTTATTACAACAGTAATTAATATACGATCAAATGGAATTACTTTAGATCGAATACCTTTATTTGTTTGATCGATTGTAATTACAACTGTTTTACTTCTCTTATCATTACCGGTATTAGCCGGAGCTATTACAATATTATTAACTGATCGA---------------------------------------------------------------
>Microtendipes_confinis|NHRS-BYWS000000343|
ACATTATATTTTATTTTTGGAGCTTGATCCGGAATAGTAGGGACAGCTTTAAGTATATTAATTCGAGCAGAATTAGGCCATCCTGGAACTTTTATTGGTGATGATCAAATTTATAATGTAATCGTAACAGCTCACGCTTTTATTATAATTTTTTTTATAGTTATACCTATTTTAATTGGAGGTTTTGGGAATTGATTAGTTCCCTTAATATTAGGAGCCCCAGATATGGCTTTCCCTCGAATAAATAATATGAGATTTTGATTATTACCCCCTTCTCTTTCTCTTCTTCTTTCTAGTTCAATTGTAGAAAATGGAGCAGGAACAGGATGAACTGTTTATCCACCATTATCTTCTAATATTGCTCACAGAGGAGCATCTGTTGATCTTGCAATTTTTTCTTTACATTTAGCAGGAATTTCTTCAATTTTAGGATCAGTAAATTTTATTACAACAGTAATTAATATACGATCAAATGGAATTACTTTAGATCGAATACCTTTATTTGTTTGATCGATTGTAATTACAACTGTTTTACTTCTCTTATCATTACCGGTATTAGCCGGAGCTATTACAATATTATTAACTGATCGAAATTTAAATACATCATTTTTTGATCCTGCTGGTGGGGGAGACCCTATTTTATACCAACATTTA
>Microtendipes_confinis|NHRS-BYWS000000905|
ACATTATATTTTATTTTTGGAGCTTGATCCGGAATAGTAGGGACAGCTTTAAGTATATTAATTCGAGCAGAATTAGGCCATCCTGGAACTTTTATTGGTGATGATCAAATTTATAATGTAATCGTAACAGCTCACGCTTTTATTATAATTTTTTTTATAGTTATACCTATTTTAATTGGAGGTTTTGGGAATTGATTAGTTCCCTTAATATTAGGAGCCCCAGATATGGCTTTCCCTCGAATAAATAATATGAGATTTTGATTATTACCCCCTTCTCTTTCTCTTCTTCTTTCTAGTTCAATTGTAGAAAATGGAGCAGGAACAGGATGAACTGTTTATCCACCATTATCTTCTAATATTGCTCACAGAGGAGCATCTGTTGATCTTGCAATTTTTTCTTTACATTTAGCAGGAATTTCTTCAATTTTAGGATCAGTAAATTTTATTACAACAGTAATTAATATACGATCAAATGGAATTACTTTAGATCGAATACCTTTATTTGTTTGATCGATTGTAATTACAACTGTTTTACTTCTCTTATCATTACCGGTATTAGCCGGAGCTATTACAATATTATTAACTGATCGAAATTTAAATACATCATTTTTTGATCCTGCTGGTGGGGGAGACCCTATTTTATACCAACATTTA
>Microtendipes_pedellus_grp2.|10-SCCWRP-1528|19342
ACATTATATTTTATTTTTGGAGCTTGATCCGGAATAGTTGGGACAGCATTAAGTATGTTAATTCGTGCTGAATTAGGTCATCCTGGAACATTTATTGGAGATGACCAAATTTATAACGTAATTGTTACAGCTCATGCTTTTATTATAATTTTTTTCATAGTTATACCAATTTTAATTGGAGGTTTTGGTAATTGGTTAGTTCCTCTTATATTAGGAGCACCAGATATAGCTTTCCCACGAATAAATAATATAAGTTTTTGATTATTACCACCTTCTCTTTCTCTTCTTCTTTCTAGTTCAATTGTAGAAAATGGAGCAGGAACAGGATGAACAGTTTACCCTCCATTATCTTCAAATATTGCTCATAGTGGAGCTTCTGTAGATTTAGCAATTTTTTCTTTACATCTGGCAGGTGTATCTTCAATTTTAGGATCAGTAAATTTTATTACAACAGTAATTAATATACGATCAAATGGAATTACTTTAGATCGAATACCTTTATTTGTTTGATCAATTGTAATTACAACTGTATTACTTTTATTATCTTTACCAGTTTTAGCAGGAGCTATTACTATATTATTAACTGATCGAAATTTAAATACCTCATTTTTTGATCCAGCAGGAGGAGGAGATCCTATTTTATATCAACATTTA
>Microtendipes_pedellus_grp2.|10-SCCWRP-3152|19341
ACATTATATTTTATTTTTGGAGCTTGATCCGGAATAGTTGGGACAGCATTAAGTATGTTAATTCGTGCTGAATTAGGTCATCCTGGAACATTTATTGGAGACGACCAAATTTATAACGTAATTGTTACAGCTCATGCTTTTATTATAATTTTTTTCATAGTTATACCAATTTTAATTGGAGGTTTTGGTAATTGGTTAGTTCCTCTTATATTAGGAGCACCAGATATGGCTTTCCCACGAATAAATAATATAAGTTTTTGATTATTACCACCTTCTCTTTCTCTTCTTCTTTCTAGTTCAATTGTAGAAAATGGAGCAGGAACAGGATGAACAGTTTACCCTCCATTATCTTCAAATATTGCTCATAGTGGAGCTTCTGTAGATTTAGCAATTTTTTCTTTACATCTGGCAGGTGTATCTTCAATTTTAGGATCAGTAAATTTTATTACAACAGTAATTAATATACGATCAAATGGAATTACTTTAGATCGAATACCTTTATTTGTTTGATCAATTGTAATTACAACTGTATTACTTTTATTATCTTTACCAGTTTTAGCAGGAGCTATTACTATATTATTAACTGATCGAAATTTAAATACCTCATTTTTTGATCCAGCAGGAGGAGGGGATCCTATTTTATATCAACATTTA
>Microtendipes_pedellus_grp2.|10-SCCWRP-3151|19341
ACATTATATTTTATTTTTGGAGCTTGATCCGGAATAGTTGGGACAGCATTAAGTATGTTAATTCGTGCTGAATTAGGTCATCCTGGAACATTTATTGGAGACGACCAAATTTATAACGTAATTGTTACAGCTCATGCTTTTATTATAATTTTTTTCATAGTTATACCAATTTTAATTGGAGGTTTTGGTAATTGGTTAGTTCCTCTTATATTAGGAGCACCAGATATGGCTTTCCCACGAATAAATAATATAAGTTTTTGATTATTACCACCTTCTCTTTCTCTTCTTCTTTCTAGTTCAATTGTAGAAAATGGAGCAGGAACAGGATGAACAGTTTACCCTCCATTATCTTCAAATATTGCTCATAGTGGAGCTTCTGTAGATTTAGCAATTTTTTCTTTACATCTGGCAGGTGTATCTTCAATTTTAGGATCAGTAAATTTTATTACAACAGTAATTAATATACGATCAAATGGAATTACTTTAGATCGAATACCTTTATTTGTTTGATCAATTGTAATTACAACTGTATTACTTTTATTATCTTTACCAGTTTTAGCAGGAGCTATTACTATATTATTAACTGATCGGAATTTAAATACCTCATTTTTTGATCCAGCAGGAGGAGGGGATCCTATTTTATATCAACATTTA
>Microtendipes_pedellus_grp2.|BIOUG50335-C05|L*MPG13-028
---TTATATTTTATTTTTGGAGCTTGATCCGGAATAGTTGGAACAGCATTAAGTATATTAATTCGTGCTGAATTAGGTCATCCTGGAACATTTATTGGAGACGACCAAATTTATAACGTAATTGTTACAGCTCATGCTTTTATTATAATTTTTTTCATAGTTATACCAATTTTAATTGGAGGTTTTGGAAATTGGTTAGTTCCTCTTATATTAGGAGCTCCAGATATAGCTTTCCCACGAATAAATAATATAAGTTTTTGATTATTACCACCTTCTCTTTCTCTTCTTCTTTCTAGTTCAATTGTAGAAAATGGAGCAGGAACAGGATGAACAGTTTACCCTCCATTATCTTCAAACATTGCTCATAGTGGAGCTTCTGTAGATTTAGCAATTTTTTCTTTACATCTAGCAGGTGTATCTTCAATTTTAGGATCAGTAAATTTTATTACAACAGTAATTAATATACGATCAAATGGAATTACTTTAGATCGAATACCTTTATTTGTTTGATCAATTGTAATTACAACTGTATTACTTTTATTATCTTTACCAGTTTTAGCAGGAGCTATTACTATGTTATTAACTGATCGAAATTTAAATACCTCATTTTTTGATCCAGCAGGAGGAGGAGACCCAATTTTATATCAACATTTA
>Microtendipes sp.2BD|BIOUG46852-E12|GMP*11703
---TTATATTTTATTTTTGGAGCTTGATCTGGTATAGTAGGAACAGCATTAAGTATATTAATTCGTGCAGAATTAGGTCATCCTGGAACATTTATTGGTGATGATCAAATTTATAATGTTATTGTTACAGCTCATGCTTTTATTATAATTTTTTTTATAGTTATGCCTATTTTAATTGGAGGATTTGGAAATTGATTAGTTCCATTAATATTAGGAGCCCCTGATATAGCATTTCCCCGAATAAATAATATAAGTTTTTGATTACTACCTCCCTCTTTATCTCTTCTTCTTTCAAGTTCAATTGTAGAAAATGGTGCAGGAACAGGTTGAACTGTTTATCCTCCACTTTCTTCAAATATTGCTCATAGAGGAGCTTCAGTAGATTTAGCTATTTTTTCTTTACATTTAGCAGGAGTTTCATCAATTTTAGGATCAGTAAATTTTATTACAACAGTAATTAATATACGATCAAATGGAATTACACTAGATCGAATACCTTTATTTGTTTGATCAATTGTAATTACAACAGTATTACTTTTATTATCTTTACCTGTTTTAGCAGGAGCAATTACTATACTTTTAACTGATCGAAATTTAAATACTTCATTTTTTGATCCAGCTGGAGGAGGAGATCCAATTTTATATCAACATTTA
>Microtendipes_kamoprimus|LC329132|
ACATTATATTTTATTTTTGGAGCTTGATCTGGAATAGTAGGAACAGCATTAAGTATATTAATTCGAGCAGAATTAGGGCATCCTGGAACATTTATTGGAGATGACCAAATTTATAATGTAATTGTTACTGCTCATGCTTTTATTATAATTTTTTTTATAGTTATACCTATTTTAATTGGGGGATTTGGAAATTGATTAGTACCTCTAATATTAGGAGCCCCTGATATAGCCTTCCCCCGAATAAATAATATAAGTTTTTGATTATTACCACCTTCTTTATCTCTTCTTCTTTCAAGATCAATTGTAGAAAATGGAGCAGGAACAGGTTGAACTGTTTATCCTCCTTTATCTTCTAATATTGCTCATAGAGGAGCTTCTGTAGATTTAGCTATTTTTTCATTACATTTAGCAGGTGTATCTTCTATTTTAGGTTCAGTAAATTTTATTACAACAGTAATTAATATACGATCTAATGGAATTACTTTAGATCGAATACCTCTATTTGTTTGATCAATTGTAATTACAACTGTATTATTATTATTATCATTACCAGTTTTAGCAGGTGCAATTACTATACTTTTAACTGATCGAAATTTAAATACCTCTTTCTTTGACCCCGCAGGAGGAGGAGACCCTATTTTATATCAACATTTA
>Microtendipes_kamoprimus|LC329131|
ACATTATATTTTATTTTTGGAGCTTGATCTGGAATAGTAGGAACAGCATTAAGTATATTAATTCGAGCAGAATTAGGGCATCCTGGAACATTTATTGGAGATGACCAAATTTATAATGTAATTGTTACTGCTCATGCTTTTATTATAATTTTTTTTATAGTTATACCTATTTTAATTGGGGGATTTGGAAATTGATTAGTACCTCTAATATTAGGAGCCCCTGATATAGCCTTCCCCCGAATAAATAATATAAGTTTTTGATTATTACCACCTTCTTTATCTCTTCTTCTTTCAAGATCAATTGTAGAAAATGGAGCAGGAACAGGTTGAACTGTTTATCCTCCTTTATCTTCTAATATTGCTCATAGAGGAGCTTCTGTAGATTTAGCTATTTTTTCATTACATTTAGCAGGTGTATCTTCTATTTTAGGTTCAGTAAATTTTATTACAACAGTAATTAATATACGATCTAATGGAATTACTTTAGATCGAATACCTCTATTTGTTTGATCAATTGTAATTACAACTGTATTATTATTATTATCATTACCAGTTTTAGCAGGTGCAATTACTATACTTTTAACTGATCGAAATTTAAATACCTCTTTCTTTGACCCCGCAGGAGGTGGAGACCCTATTTTATATCAACATTTA
>Microtendipes_famiefeus|LC462286|LC462286
ACATTATATTTTATTTTTGGTGCATGATCCGGGATAATTGGTACTGCTCTAAGAATATTAATTCGAGCAGAATTAGGACATCCTGGAACATTTATTGGCGATGATCAAATTTATAATGTTATTGTTACAGCTCATGCCTTTGTAATAATTTTTTTTATAGTAATACCTATTTTAATTGGAGGGTTTGGAAACTGATTAGTTCCTCTTATATTAGGAGCACCTGATATAGCTTTTCCCCGAATAAATAATATAAGTTTTTGACTTTTACCCCCTTCATTATCCCTTCTTCTTTCTAGTTCAATTGTTGAAAACGGAGCAGGTACTGGTTGAACAGTTTATCCTCCTTTATCATCTAATATTGCTCATAGAGGGGCTTCAGTTGATTTAGCTATTTTTTCTTTACATTTAGCAGGAGTATCTTCAATTTTAGGATCAGTAAATTTTATTACAACAGTAATTAATATACGATCAAATGGAATTACTTTAGACCGAATACCTCTATTTGTGTGATCTATTGTTATTACAACTGTTCTACTTCTTCTATCACTTCCAGTTTTAGCTGGAGCTATTACTATGCTTTTAACAGATCGAAATTTAAATACTTCTTTTTTTGATCCTGCAGGAGGGGGGGACCCTATTCTTTATCAACACCTA
>Microtendipes_famiefeus|LC462285|LC462285
ACATTATATTTTATTTTTGGTGCATGATCCGGGATAGTTGGTACTGCTCTAAGAATATTAATTCGAGCAGAATTAGGACATCCTGGAACATTTATTGGCGATGATCAAATTTATAATGTTATTGTTACAGCTCATGCCTTTGTAATAATTTTTTTTATAGTAATACCTATTTTAATTGGAGGGTTTGGAAACTGATTAGTTCCTCTTATATTAGGAGCACCTGATATAGCTTTTCCCCGAATAAATAATATAAGTTTTTGACTTTTACCCCCTTCATTATCCCTTCTTCTTTCTAGTTCAATTGTTGAAAACGGAGCAGGTACTGGTTGAACAGTTTATCCTCCTTTATCATCTAATATTGCTCATAGAGGGGCTTCAGTTGATTTAGCTATTTTTTCTTTACATTTAGCAGGAGTATCTTCAATTTTAGGATCAGTAAATTTTATTACAACAGTAATTAATATACGATCAAATGGAATTACTTTAGACCGAATACCTCTATTTGTGTGATCTATTGTTATTACAACTGTTCTACTTCTTCTATCACTTCCAGTTTTAGCTGGAGCTATTACTATGCTTTTAACAGATCGAAATTTAAATACTTCTTTTTTTGATCCTGCGGGAGGGGGGGACCCTATTCTTTATCAACACCTA
>Microtendipes_famiefeus|XJ29|XJ29
ACATTATATTTTATTTTTGGTGCATGATCCGGAATAGTTGGTACTGCTCTAAGAATATTAATCCGAGCAGAATTAGGACACCCTGGAACATTTATTGGTGATGATCAAATTTATAATGTTATTGTTACAGCTCATGCCTTTGTAATAATTTTTTTTATAGTAATACCTATTTTAATTGGAGGATTTGGAAACTGATTAGTTCCTCTTATATTAGGGGCACCTGATATAGCTTTTCCCCGAATAAATAATATAAGTTTTTGACTTTTACCCCCATCACTATCCCTTCTTCTTTCTAGTTCAATTGTTGAAAACGGAGCCGGTACTGGTTGAACAGTTTATCCCCCTTTATCATCTAATATTGCTCATAGAGGGGCTTCAGTTGATTTAGCTATTTTTTCTTTACATTTAGCAGGAGTATCTTCAATTTTAGGATCAGTAAATTTTATTACAACAGTAATTAATATACGATCAAATGGAATTACTTTAGACCGAATACCTCTATTTGTTTGATCTATTGTTATTACAACTGTTCTACTTCTTCTTTCTCTTCCAGTTTTAGCTGGAGCTATTACTATACTTTTAACGGATCGAAATTTAAATACTTCTTTTTTTGATCCTGCAGGAGGGGGGGACCCTATTCTTTATCAACACCTA
>Microtendipes_famiefeus|LC462291|LC462291
ACTTTATATTTCATTTTTGGAGCATGATCAGGAATAGTAGGTACTGCCTTAAGTATATTGATTCGAGCAGAATTAGGACACCCAGGTACATTTATTGGTGATGATCAAATTTATAATGTTATTGTTACTGCACATGCATTTGTTATAATTTTTTTTATAGTTATACCTATTTTAATTGGAGGATTTGGTAATTGATTAGTTCCTCTTATATTAGGAGCACCAGATATAGCATTTCCTCGAATAAATAATATAAGTTTTTGACTACTTCCCCCTTCATTATCCCTTCTTCTTTCTAGTTCAATTGTAGAAAACGGAGCTGGTACAGGTTGAACAGTATACCCTCCTCTCTCTTCAAATATTGCCCACAGAGGAGCTTCTGTTGATTTAGCTATTTTCTCTCTTCATTTAGCGGGAGTATCTTCAATTTTAGGATCTGTTAATTTCATTACAACAGTTATTAATATACGTTCAAATGGTATTACATTAGATCGAATACCTTTATTTGTTTGATCTATTGTAATTACTACAGTTTTATTACTTCTTTCCTTACCCGTTTTAGCTGGAGCTATTACTATACTTTTAACAGACCGAAATCTAAATACTTCTTTTTTTGACCCTGCAGGAGGGGGAGACCCTATTTTATATCAACATTTA
>Microtendipes_famiefeus|LC462292|LC462292
ACTTTATATTTCATTTTTGGAGCATGATCAGGAATAGTAGGTACTGCCTTAAGTATATTGATTCGAGCAGAATTAGGACACCCAGGTACATTTATTGGTGATGATCAAATTTATAATGTTATTGTTACTGCACATGCATTTGTTATAATTTTTTTTATAGTTATACCTATTTTAATTGGAGGATTTGGTAATTGATTAGTTCCTCTTATATTAGGAGCACCAGATATAGCATTTCCTCGAATAAATAATATAAGTTTTTGACTACTTCCACCTTCATTATCCCTTCTTCTTTCTAGTTCAATTGTAGAAAACGGAGCTGGTACAGGTTGAACAGTATACCCCCCTCTCTCTTCAAATATTGCCCACAGAGGAGCTTCTGTTGATTTAGCTATTTTCTCTCTTCATTTAGCGGGGGTATCTTCAATTTTAGGATCTGTTAATTTCATTACAACAGTTATTAATATACGTTCAAATGGTATTACATTAGATCGAATACCTTTATTTGTTTGATCTATTGTAATTACTACAGTTTTATTACTTCTTTCCTTACCCGTTTTAGCTGGAGCTATTACTATACTTTTAACAGACCGAAATCTAAATACTTCTTTTTTTGACCCTGCAGGAGGAGGAGACCCTATTTTATATCAACATTTA
>Microtendipes_famiefeus|LC462290|LC462290
ACTTTATATTTCATTTTTGGAGCATGATCAGGAATAGTAGGTACTGCCTTAAGTATATTGATTCGAGCAGAATTAGGACACCCAGGTACATTTATTGGTGATGATCAAATTTATAATGTTATTGTTACTGCACATGCATTTGTTATAATTTTTTTTATAGTTATACCTATTTTAATTGGAGGATTTGGAAATTGATTAGTTCCTCTTATATTAGGAGCACCAGATATAGCATTTCCTCGAATAAATAATATAAGTTTTTGACTACTTCCACCTTCATTATCCCTTCTTCTTTCTAGTTCAATTGTAGAAAACGGAGCTGGTACAGGTTGAACAGTTTATCCCCCTCTCTCTTCAAATATTGCCCACAGAGGAGCTTCTGTTGATTTAGCTATTTTCTCTCTTCATTTAGCGGGAGTATCTTCAATTTTAGGATCTGTTAATTTCATTACAACAGTTATTAATATACGTTCAAATGGTATTACATTAGATCGAATACCTTTATTTGTTTGATCTATTGTAATTACTACAGTTTTATTACTTCTTTCTTTACCCGTTTTAGCTGGAGCTATTACTATACTTTTAACAGACCGAAATCTAAATACTTCTTTTTTTGACCCTGCAGGAGGGGGAGACCCTATTTTATATCAACATTTA
>Microtendipes_famiefeus|LC462289|LC462289
ACTTTATATTTCATTTTTGGAGCATGATCAGGAATAGTGGGTACTGCTTTAAGTATATTGATTCGAGCAGAATTAGGACACCCTGGTACATTTATTGGTGATGATCAAATTTATAATGTTATTGTTACTGCACATGCATTTGTTATAATTTTTTTTATAGTTATACCTATTTTAATTGGAGGGTTTGGTAATTGATTAGTTCCTCTTATATTAGGAGCACCAGATATAGCATTTCCTCGAATAAATAATATAAGTTTTTGACTACTTCCACCTTCATTATCCCTTCTTCTTTCTAGTTCAATTGTAGAAAACGGAGCTGGTACAGGTTGAACAGTATACCCCCCTCTCTCTTCAAATATTGCTCACAGAGGAGCTTCTGTTGATTTAGCTATTTTCTCTCTTCATTTAGCAGGTGTATCTTCAATTTTAGGATCTGTTAATTTCATCACAACAGTTATTAATATACGTTCAAATGGTATTACATTAGATCGAATACCTTTATTTGTTTGATCTATTGTAATTACTACAGTTTTATTGCTTCTTTCCTTACCCGTTTTAGCTGGAGCTATTACTATACTTTTAACAGACCGAAATCTAAATACTTCTTTTTTTGATCCTGCGGGAGGAGGAGACCCTATTTTATATCAACATTTA
>Microtendipes_famiefeus|LC462288|LC462288
ACTTTATATTTCATTTTTGGAGCATGATCAGGAATAGTGGGTACTGCTTTAAGTATATTGATTCGAGCAGAATTAGGACACCCTGGTACATTTATTGGTGATGATCAAATTTATAATGTTATTGTTACTGCACATGCATTTGTTATAATTTTTTTTATAGTTATACCTATTTTAATTGGAGGGTTTGGTAATTGATTAGTTCCTCTTATATTAGGAGCACCAGATATAGCATTTCCTCGAATAAATAATATAAGTTTTTGACTACTTCCACCTTCATTATCCCTTCTTCTTTCTAGTTCAATTGTAGAAAACGGAGCTGGTACAGGTTGAACAGTATACCCCCCCCTCTCTTCAAATATTGCTCACAGAGGGGCTTCTGTTGATTTAGCTATTTTCTCTCTTCATTTAGCAGGTGTATCTTCAATTTTAGGATCTGTTAATTTCATCACAACAGTTATTAATATACGTTCAAATGGTATTACATTAGATCGAATACCTTTATTTGTTTGATCTATTGTAATTACTACAGTTTTATTGCTTCTTTCCTTACCCGTTTTAGCTGGAGCTATTACTATACTTTTAACAGACCGAAATCTAAATACTTCTTTTTTTGATCCTGCGGGAGGAGGAGACCCTATTTTATATCAACATTTA
>Microtendipes_famiefeus|LC462287|LC462287
ACTTTATATTTCATTTTTGGAGCATGATCAGGAATAGTAGGAACTGCTTTAAGTATATTGATTCGAGCAGAATTAGGACACCCTGGAACATTTATTGGTGATGATCAAATTTATAATGTTATTGTTACTGCACATGCATTTGTCATAATTTTTTTTATAGTTATACCTATTTTAATTGGAGGATTTGGTAATTGATTAGTCCCTCTTATATTAGGAGCACCAGATATAGCATTTCCTCGAATAAATAATATAAGTTTTTGACTACTTCCACCTTCATTATCTCTTCTTCTTTCTAGTTCAATTGTAGAAAATGGAGCTGGTACAGGTTGAACAGTATACCCCCCTCTCTCTTCAAATATTGCTCACAGAGGAGCCTCTGTTGATTTAGCTATTTTCTCTCTTCATTTGGCAGGAGTATCTTCAATTTTAGGATCTGTTAATTTCATTACAACAGTTATTAATATACGTTCAAATGGTATTACATTAGATCGAATACCTTTATTTGTTTGATCTATTGTAATTACTACAGTTTTATTACTTCTTTCATTACCAGTTCTAGCTGGAGCTATTACTATACTTTTAACAGACCGAAATCTAAATACTTCTTTTTTTGACCCTGCGGGAGGAGGAGACCCTATTTTATATCAGCATTTA
>Microtendipes_rydalensis|ZMUO.025110|
ACCTTATATTTTATTTTTGGGGCATGATCCGGAATAGTCGGAACTGCTTTAAGTATATTAATTCGAGCAGAATTAGGACATCCTGGAACATTTATTGGTGATGATCAAATTTATAATGTTATTGTTACAGCACATGCTTTTGTTATAATTTTTTTTATAGTTATGCCTATTTTAATTGGAGGATTTGGAAATTGGCTAGTCCCACTTATACTTGGGGCACCTGATATAGCTTTTCCTCGAATAAACAATATAAGTTTTTGACTTTTACCCCCTTCTCTATCTCTCCTTCTTTCTAGCTCAATTGTAGAAAACGGGGCAGGAACAGGATGGACCGTTTACCCCCCTCTTTCTTCAAATATTGCTCATAGTGGAGCATCAGTAGATTTAGCTATTTTTTCATTACACCTGGCAGGTGTCTCATCTATTTTAGGGTCTGTAAATTTTATTACAACTGTAATTAATATACGATCAAATGGAATTACGCTAGATCGAATACCTTTATTTGTTTGATCTATTGTTATTACAACAGTTTTATTACTTTTATCTTTACCTGTATTAGCGGGAGCTATTACAATACTTTTAACAGATCGAAATTTAAATACATCTTTTTTTGATCCTGCTGGAGGTGGTGACCCTATTCTATACCAACATTTA
>Microtendipes_rydalensis|ZMUO.025111|
ACCTTATATTTTATTTTTGGGGCATGATCTGGAATAGTCGGAACTGCTTTAAGTATATTAATTCGAGCAGAATTAGGACATCCTGGAACATTTATTGGTGATGATCAAATTTATAATGTTATTGTTACAGCACATGCTTTTGTTATAATTTTTTTTATAGTTATGCCTATTTTAATTGGAGGATTTGGAAATTGGCTAGTCCCACTTATACTTGGGGCACCTGATATAGCTTTTCCTCGAATAAACAATATAAGTTTTTGACTTTTACCCCCTTCTCTATCTCTCCTTCTTTCTAGCTCAATTGTAGAAAACGGGGCAGGAACAGGATGGACCGTTTACCCCCCTCTTTCTTCAAATATTGCTCATAGTGGAGCATCAGTAGATTTAGCTATTTTTTCATTACACCTGGCAGGTGTCTCATCTATTTTAGGGTCTGTAAATTTTATTACAACTGTAATTAATATACGATCAAATGGAATTACGCTAGATCGAATACCTTTATTTGTTTGATCTATTGTTATTACAACAGTTTTATTACTTTTATCTTTACCTGTATTAGCGGGAGCTATTACAATACTTTTAACAGATCGAAATTTAAATACATCTTTTTTTGATCCTGCTGGAGGTGGTGACCCTATTCTATACCAACATTTA
>Microtendipes_rydalensis_grp.|10-SCCWRP-1557|19342
ACTTTATATTTTATTTTTGGTGCATGAGCAGGAATAGTTGGTACTGCCTTAAGTATATTAATTCGTGCAGAACTTGGTCATCCTGGTACATTTATTGGAGATGACCAAATTTATAATGTTATTGTTACAGCACATGCATTTGTAATAATTTTTTTTATAGTTATACCTATTTTAATTGGAGGATTTGGAAATTGATTAGTCCCTCTTATACTTGGAGCCCCAGATATAGCTTTTCCTCGAATGAATAATATAAGTTTTTGACTCTTGCCCCCCTCATTATCTCTTCTTCTTTCTAGTTCAATTGTTGAAAACGGGGCTGGTACTGGTTGAACAGTTTATCCCCCCCTTTCTTCAAATATTGCTCATAGTGGGGCTTCAGTTGATTTAGCAATTTTTTCTTTACATTTAGCGGGAATTTCATCAATTTTAGGTTCTGTAAATTTTATTACAACAGTTATCAATATACGTTCAAATGGAATTACTTTGGACCGAATACCCCTATTTGTATGATCAATTGTAATTACAACAGTCTTACTTCTTCTTTCTCTCCCAGTTTTAGCAGGTGCTATTACTATACTTTTAACAGACCGAAATTTAAATACTTCTTTTTTTGACCCAGCTGGTGGAGGGGATCCTATTTTATACCAACACTTA
>Microtendipes_rydalensis_grp.|10-SCCWRP-1556|19342
ACTTTATATTTTATTTTTGGTGCATGAGCAGGAATAGTTGGTACTGCCTTAAGTATATTAATTCGTGCAGAACTTGGTCATCCTGGTACATTTATTGGAGATGACCAAATTTATAATGTTATTGTTACAGCACATGCATTTGTAATAATTTTTTTTATAGTTATACCTATTTTAATTGGAGGATTTGGAAATTGATTAGTCCCTCTTATACTTGGAGCCCCAGATATAGCTTTTCCTCGAATGAATAATATAAGTTTTTGACTCTTGCCCCCCTCATTATCTCTTCTTCTTTCTAGTTCAATTGTTGAAAACGGGGCTGGTACTGGTTGAACAGTTTATCCCCCCCTTTCTTCAAATATTGCTCATAGTGGGGCTTCAGTTGATTTAGCAATTTTTTCTTTACATTTAGCGGGAATTTCATCAATTTTAGGTTCTGTAAATTTTATTACAACAGTTATCAATATACGTTCAAATGGAATTACTTTGGACCGAATACCCCTATTTGTGTGATCAATTGTAATTACAACAGTCTTACTTCTTCTTTCTCTCCCAGTTTTAGCAGGTGCTATTACTATACTTTTAACAGACCGAAATTTAAATACTTCTTTTTTTGACCCAGCTGGTGGAGGGGATCCTATTTTATACCAACACTTA
