# Supplementary material for: New Color-Patterned Species of Microtendipes Kieffer, 1913 (Diptera: Chironomidae) and a Deep Intraspecific Divergence of Species by DNA Barcodes
Source: Insects. 2023 Feb 24;14(3):227. doi: 10.3390/insects14030227 (PMC10054112; doi:10.3390/insects14030227)
Supplement: Supplementary file 1 [file insects-14-00227-s001.zip › Table S1 Intraspecific genetic divergence.xls]

## Sheet: Table S1
Tabel S1 Average intraspecific divergence among Microtendipes species
Species	Distance
M. baishanzuensis	0.00474934
M. bimaculatus	0.0546215
M.brevitarsis	n/c
M. chloris	0.0915124
M. confinis	0
M. famiefeus	0.0735242
M. kamoprimus	0.00153081
M. nigellus	0.00460833
M. pellus grp1	0.0117299
M. pellus grp2	0.0106123
M. pedellus	0.053128
M. robustus	0.0325413
M. rydalensis grp	0.00153139
M. rydalensis	0.00153139
M. sp.1BD	0.0295988
M. sp2.BD	n/c
M. sp3.BD	0.00306749
M.tamaogouti	0.0452102
M. tuberosus	0.0306874
M. nigrithorax	0.0411669
M. wuyiensis	0.014898
