# Supplementary material for: New Color-Patterned Species of Microtendipes Kieffer, 1913 (Diptera: Chironomidae) and a Deep Intraspecific Divergence of Species by DNA Barcodes
Source: Insects. 2023 Feb 24;14(3):227. doi: 10.3390/insects14030227 (PMC10054112; doi:10.3390/insects14030227)
Supplement: Supplementary file 1 [file insects-14-00227-s001.zip › Table S2 Genetic divergece between sequences.xls]

## Sheet: table S2
Table S2 Genetic divergence between Microtendipes sequences
Species 1	Species 2	Distance
Microtendipes bimaculatus ZJCH600 WYS403	Microtendipes bimaculatus ZJCH551 WYS354	0.0131606
Microtendipes bimaculatus ZJCH600 WYS403	Microtendipes bimaculatus ZJCH521 WYS324	0.016754
Microtendipes bimaculatus ZJCH551 WYS354	Microtendipes bimaculatus ZJCH521 WYS324	0.00331127
Microtendipes bimaculatus ZJCH600 WYS403	Microtendipes robustus ZJCH498 WYS301	0.0792809
Microtendipes bimaculatus ZJCH551 WYS354	Microtendipes robustus ZJCH498 WYS301	0.0738265
Microtendipes bimaculatus ZJCH521 WYS324	Microtendipes robustus ZJCH498 WYS301	0.0764372
Microtendipes bimaculatus ZJCH600 WYS403	Microtendipes bimaculatus ZJCH495 WYS298	0.0218604
Microtendipes bimaculatus ZJCH551 WYS354	Microtendipes bimaculatus ZJCH495 WYS298	0.0150533
Microtendipes bimaculatus ZJCH521 WYS324	Microtendipes bimaculatus ZJCH495 WYS298	0.0184605
Microtendipes robustus ZJCH498 WYS301	Microtendipes bimaculatus ZJCH495 WYS298	0.0801767
Microtendipes bimaculatus ZJCH600 WYS403	Microtendipes robustus ZJCH482 WYS285	0.0784686
Microtendipes bimaculatus ZJCH551 WYS354	Microtendipes robustus ZJCH482 WYS285	0.0698443
Microtendipes bimaculatus ZJCH521 WYS324	Microtendipes robustus ZJCH482 WYS285	0.0691111
Microtendipes robustus ZJCH498 WYS301	Microtendipes robustus ZJCH482 WYS285	0.0132458
Microtendipes bimaculatus ZJCH495 WYS298	Microtendipes robustus ZJCH482 WYS285	0.0764662
Microtendipes bimaculatus ZJCH600 WYS403	Microtendipes robustus ZJCH474 WYS277	0.0857072
Microtendipes bimaculatus ZJCH551 WYS354	Microtendipes robustus ZJCH474 WYS277	0.0764372
Microtendipes bimaculatus ZJCH521 WYS324	Microtendipes robustus ZJCH474 WYS277	0.0764372
Microtendipes robustus ZJCH498 WYS301	Microtendipes robustus ZJCH474 WYS277	0.0116867
Microtendipes bimaculatus ZJCH495 WYS298	Microtendipes robustus ZJCH474 WYS277	0.0876816
Microtendipes robustus ZJCH482 WYS285	Microtendipes robustus ZJCH474 WYS277	0.0150765
Microtendipes bimaculatus ZJCH600 WYS403	Microtendipes robustus ZJCH470 WYS273	0.0825722
Microtendipes bimaculatus ZJCH551 WYS354	Microtendipes robustus ZJCH470 WYS273	0.0734726
Microtendipes bimaculatus ZJCH521 WYS324	Microtendipes robustus ZJCH470 WYS273	0.0727829
Microtendipes robustus ZJCH498 WYS301	Microtendipes robustus ZJCH470 WYS273	0.0149038
Microtendipes bimaculatus ZJCH495 WYS298	Microtendipes robustus ZJCH470 WYS273	0.0802174
Microtendipes robustus ZJCH482 WYS285	Microtendipes robustus ZJCH470 WYS273	0.00489599
Microtendipes robustus ZJCH474 WYS277	Microtendipes robustus ZJCH470 WYS273	0.016754
Microtendipes bimaculatus ZJCH600 WYS403	Microtendipes bimaculatus ZJCH462 WYS265	0.111741
Microtendipes bimaculatus ZJCH551 WYS354	Microtendipes bimaculatus ZJCH462 WYS265	0.102829
Microtendipes bimaculatus ZJCH521 WYS324	Microtendipes bimaculatus ZJCH462 WYS265	0.102548
Microtendipes robustus ZJCH498 WYS301	Microtendipes bimaculatus ZJCH462 WYS265	0.090259
Microtendipes bimaculatus ZJCH495 WYS298	Microtendipes bimaculatus ZJCH462 WYS265	0.114138
Microtendipes robustus ZJCH482 WYS285	Microtendipes bimaculatus ZJCH462 WYS265	0.0893275
Microtendipes robustus ZJCH474 WYS277	Microtendipes bimaculatus ZJCH462 WYS265	0.0818815
Microtendipes robustus ZJCH470 WYS273	Microtendipes bimaculatus ZJCH462 WYS265	0.0898215
Microtendipes bimaculatus ZJCH600 WYS403	Microtendipes bimaculatus ZJCH457 WYS260	0.114869
Microtendipes bimaculatus ZJCH551 WYS354	Microtendipes bimaculatus ZJCH457 WYS260	0.105279
Microtendipes bimaculatus ZJCH521 WYS324	Microtendipes bimaculatus ZJCH457 WYS260	0.104471
Microtendipes robustus ZJCH498 WYS301	Microtendipes bimaculatus ZJCH457 WYS260	0.0884003
Microtendipes bimaculatus ZJCH495 WYS298	Microtendipes bimaculatus ZJCH457 WYS260	0.116103
Microtendipes robustus ZJCH482 WYS285	Microtendipes bimaculatus ZJCH457 WYS260	0.0921247
Microtendipes robustus ZJCH474 WYS277	Microtendipes bimaculatus ZJCH457 WYS260	0.0800365
Microtendipes robustus ZJCH470 WYS273	Microtendipes bimaculatus ZJCH457 WYS260	0.0921592
Microtendipes bimaculatus ZJCH462 WYS265	Microtendipes bimaculatus ZJCH457 WYS260	0.00163666
Microtendipes bimaculatus ZJCH600 WYS403	Microtendipes wuyisensis ZJCH385 WYS188	0.135083
Microtendipes bimaculatus ZJCH551 WYS354	Microtendipes wuyisensis ZJCH385 WYS188	0.122059
Microtendipes bimaculatus ZJCH521 WYS324	Microtendipes wuyisensis ZJCH385 WYS188	0.12212
Microtendipes robustus ZJCH498 WYS301	Microtendipes wuyisensis ZJCH385 WYS188	0.130357
Microtendipes bimaculatus ZJCH495 WYS298	Microtendipes wuyisensis ZJCH385 WYS188	0.132104
Microtendipes robustus ZJCH482 WYS285	Microtendipes wuyisensis ZJCH385 WYS188	0.136826
Microtendipes robustus ZJCH474 WYS277	Microtendipes wuyisensis ZJCH385 WYS188	0.125823
Microtendipes robustus ZJCH470 WYS273	Microtendipes wuyisensis ZJCH385 WYS188	0.133716
Microtendipes bimaculatus ZJCH462 WYS265	Microtendipes wuyisensis ZJCH385 WYS188	0.128817
Microtendipes bimaculatus ZJCH457 WYS260	Microtendipes wuyisensis ZJCH385 WYS188	0.126453
Microtendipes bimaculatus ZJCH600 WYS403	Microtendipes bimaculatus ZJCH240 BSZ107	0.092992
Microtendipes bimaculatus ZJCH551 WYS354	Microtendipes bimaculatus ZJCH240 BSZ107	0.0879424
Microtendipes bimaculatus ZJCH521 WYS324	Microtendipes bimaculatus ZJCH240 BSZ107	0.0856396
Microtendipes robustus ZJCH498 WYS301	Microtendipes bimaculatus ZJCH240 BSZ107	0.0828825
Microtendipes bimaculatus ZJCH495 WYS298	Microtendipes bimaculatus ZJCH240 BSZ107	0.0912419
Microtendipes robustus ZJCH482 WYS285	Microtendipes bimaculatus ZJCH240 BSZ107	0.0856577
Microtendipes robustus ZJCH474 WYS277	Microtendipes bimaculatus ZJCH240 BSZ107	0.0856396
Microtendipes robustus ZJCH470 WYS273	Microtendipes bimaculatus ZJCH240 BSZ107	0.0879697
Microtendipes bimaculatus ZJCH462 WYS265	Microtendipes bimaculatus ZJCH240 BSZ107	0.0987796
Microtendipes bimaculatus ZJCH457 WYS260	Microtendipes bimaculatus ZJCH240 BSZ107	0.0976338
Microtendipes wuyisensis ZJCH385 WYS188	Microtendipes bimaculatus ZJCH240 BSZ107	0.116811
Microtendipes bimaculatus ZJCH600 WYS403	Microtendipes bimaculatus ZJCH228 BSZ95	0.0967095
Microtendipes bimaculatus ZJCH551 WYS354	Microtendipes bimaculatus ZJCH228 BSZ95	0.0916461
Microtendipes bimaculatus ZJCH521 WYS324	Microtendipes bimaculatus ZJCH228 BSZ95	0.089392
Microtendipes robustus ZJCH498 WYS301	Microtendipes bimaculatus ZJCH228 BSZ95	0.0792195
Microtendipes bimaculatus ZJCH495 WYS298	Microtendipes bimaculatus ZJCH228 BSZ95	0.0950298
Microtendipes robustus ZJCH482 WYS285	Microtendipes bimaculatus ZJCH228 BSZ95	0.0820147
Microtendipes robustus ZJCH474 WYS277	Microtendipes bimaculatus ZJCH228 BSZ95	0.0819152
Microtendipes robustus ZJCH470 WYS273	Microtendipes bimaculatus ZJCH228 BSZ95	0.0842864
Microtendipes bimaculatus ZJCH462 WYS265	Microtendipes bimaculatus ZJCH228 BSZ95	0.0924344
Microtendipes bimaculatus ZJCH457 WYS260	Microtendipes bimaculatus ZJCH228 BSZ95	0.0901848
Microtendipes wuyisensis ZJCH385 WYS188	Microtendipes bimaculatus ZJCH228 BSZ95	0.116784
Microtendipes bimaculatus ZJCH240 BSZ107	Microtendipes bimaculatus ZJCH228 BSZ95	0.00811706
Microtendipes bimaculatus ZJCH600 WYS403	Microtendipes bimaculatus ZJCH217 BSZ84	0.0948473
Microtendipes bimaculatus ZJCH551 WYS354	Microtendipes bimaculatus ZJCH217 BSZ84	0.0897908
Microtendipes bimaculatus ZJCH521 WYS324	Microtendipes bimaculatus ZJCH217 BSZ84	0.0875123
Microtendipes robustus ZJCH498 WYS301	Microtendipes bimaculatus ZJCH217 BSZ84	0.077398
Microtendipes bimaculatus ZJCH495 WYS298	Microtendipes bimaculatus ZJCH217 BSZ84	0.0931323
Microtendipes robustus ZJCH482 WYS285	Microtendipes bimaculatus ZJCH217 BSZ84	0.0802031
Microtendipes robustus ZJCH474 WYS277	Microtendipes bimaculatus ZJCH217 BSZ84	0.0800633
Microtendipes robustus ZJCH470 WYS273	Microtendipes bimaculatus ZJCH217 BSZ84	0.0824549
Microtendipes bimaculatus ZJCH462 WYS265	Microtendipes bimaculatus ZJCH217 BSZ84	0.0910773
Microtendipes bimaculatus ZJCH457 WYS260	Microtendipes bimaculatus ZJCH217 BSZ84	0.0883398
Microtendipes wuyisensis ZJCH385 WYS188	Microtendipes bimaculatus ZJCH217 BSZ84	0.119333
Microtendipes bimaculatus ZJCH240 BSZ107	Microtendipes bimaculatus ZJCH217 BSZ84	0.00980424
Microtendipes bimaculatus ZJCH228 BSZ95	Microtendipes bimaculatus ZJCH217 BSZ84	0.00162075
Microtendipes bimaculatus ZJCH600 WYS403	Microtendipes atrophia|HW013|HW013	0.0889147
Microtendipes bimaculatus ZJCH551 WYS354	Microtendipes atrophia|HW013|HW013	0.0894286
Microtendipes bimaculatus ZJCH521 WYS324	Microtendipes atrophia|HW013|HW013	0.0889406
Microtendipes robustus ZJCH498 WYS301	Microtendipes atrophia|HW013|HW013	0.0860287
Microtendipes bimaculatus ZJCH495 WYS298	Microtendipes atrophia|HW013|HW013	0.0987302
Microtendipes robustus ZJCH482 WYS285	Microtendipes atrophia|HW013|HW013	0.0889147
Microtendipes robustus ZJCH474 WYS277	Microtendipes atrophia|HW013|HW013	0.0850308
Microtendipes robustus ZJCH470 WYS273	Microtendipes atrophia|HW013|HW013	0.0932072
Microtendipes bimaculatus ZJCH462 WYS265	Microtendipes atrophia|HW013|HW013	0.113916
Microtendipes bimaculatus ZJCH457 WYS260	Microtendipes atrophia|HW013|HW013	0.113063
Microtendipes wuyisensis ZJCH385 WYS188	Microtendipes atrophia|HW013|HW013	0.119135
Microtendipes bimaculatus ZJCH240 BSZ107	Microtendipes atrophia|HW013|HW013	0.0957825
Microtendipes bimaculatus ZJCH228 BSZ95	Microtendipes atrophia|HW013|HW013	0.0940131
Microtendipes bimaculatus ZJCH217 BSZ84	Microtendipes atrophia|HW013|HW013	0.0926083
Microtendipes bimaculatus ZJCH600 WYS403	Microtendipes atrophia ZJCH204 BSZ71	0.0856814
Microtendipes bimaculatus ZJCH551 WYS354	Microtendipes atrophia ZJCH204 BSZ71	0.0861535
Microtendipes bimaculatus ZJCH521 WYS324	Microtendipes atrophia ZJCH204 BSZ71	0.089392
Microtendipes robustus ZJCH498 WYS301	Microtendipes atrophia ZJCH204 BSZ71	0.0847034
Microtendipes bimaculatus ZJCH495 WYS298	Microtendipes atrophia ZJCH204 BSZ71	0.0950298
Microtendipes robustus ZJCH482 WYS285	Microtendipes atrophia ZJCH204 BSZ71	0.0911725
Microtendipes robustus ZJCH474 WYS277	Microtendipes atrophia ZJCH204 BSZ71	0.0874578
Microtendipes robustus ZJCH470 WYS273	Microtendipes atrophia ZJCH204 BSZ71	0.0953413
Microtendipes bimaculatus ZJCH462 WYS265	Microtendipes atrophia ZJCH204 BSZ71	0.115395
Microtendipes bimaculatus ZJCH457 WYS260	Microtendipes atrophia ZJCH204 BSZ71	0.114601
Microtendipes wuyisensis ZJCH385 WYS188	Microtendipes atrophia ZJCH204 BSZ71	0.112964
Microtendipes bimaculatus ZJCH240 BSZ107	Microtendipes atrophia ZJCH204 BSZ71	0.0995972
Microtendipes bimaculatus ZJCH228 BSZ95	Microtendipes atrophia ZJCH204 BSZ71	0.0979492
Microtendipes bimaculatus ZJCH217 BSZ84	Microtendipes atrophia ZJCH204 BSZ71	0.0966022
Microtendipes atrophia|HW013|HW013	Microtendipes atrophia ZJCH204 BSZ71	0.00492008
Microtendipes bimaculatus ZJCH600 WYS403	Microtendipes robustus ZJCH202 BSZ69	0.0876263
Microtendipes bimaculatus ZJCH551 WYS354	Microtendipes robustus ZJCH202 BSZ69	0.0789025
Microtendipes bimaculatus ZJCH521 WYS324	Microtendipes robustus ZJCH202 BSZ69	0.0782857
Microtendipes robustus ZJCH498 WYS301	Microtendipes robustus ZJCH202 BSZ69	0.0217062
Microtendipes bimaculatus ZJCH495 WYS298	Microtendipes robustus ZJCH202 BSZ69	0.0857948
Microtendipes robustus ZJCH482 WYS285	Microtendipes robustus ZJCH202 BSZ69	0.0181239
Microtendipes robustus ZJCH474 WYS277	Microtendipes robustus ZJCH202 BSZ69	0.0133787
Microtendipes robustus ZJCH470 WYS273	Microtendipes robustus ZJCH202 BSZ69	0.0198721
Microtendipes bimaculatus ZJCH462 WYS265	Microtendipes robustus ZJCH202 BSZ69	0.0825603
Microtendipes bimaculatus ZJCH457 WYS260	Microtendipes robustus ZJCH202 BSZ69	0.0865484
Microtendipes wuyisensis ZJCH385 WYS188	Microtendipes robustus ZJCH202 BSZ69	0.126165
Microtendipes bimaculatus ZJCH240 BSZ107	Microtendipes robustus ZJCH202 BSZ69	0.0888762
Microtendipes bimaculatus ZJCH228 BSZ95	Microtendipes robustus ZJCH202 BSZ69	0.0870408
Microtendipes bimaculatus ZJCH217 BSZ84	Microtendipes robustus ZJCH202 BSZ69	0.0856577
Microtendipes atrophia|HW013|HW013	Microtendipes robustus ZJCH202 BSZ69	0.0866017
Microtendipes atrophia ZJCH204 BSZ71	Microtendipes robustus ZJCH202 BSZ69	0.0888762
Microtendipes bimaculatus ZJCH600 WYS403	Microtendipes bimaculatus ZJCH201 BSZ68	0.013096
Microtendipes bimaculatus ZJCH551 WYS354	Microtendipes bimaculatus ZJCH201 BSZ68	0
Microtendipes bimaculatus ZJCH521 WYS324	Microtendipes bimaculatus ZJCH201 BSZ68	0.00331127
Microtendipes robustus ZJCH498 WYS301	Microtendipes bimaculatus ZJCH201 BSZ68	0.0738265
Microtendipes bimaculatus ZJCH495 WYS298	Microtendipes bimaculatus ZJCH201 BSZ68	0.0150533
Microtendipes robustus ZJCH482 WYS285	Microtendipes bimaculatus ZJCH201 BSZ68	0.0694889
Microtendipes robustus ZJCH474 WYS277	Microtendipes bimaculatus ZJCH201 BSZ68	0.0764372
Microtendipes robustus ZJCH470 WYS273	Microtendipes bimaculatus ZJCH201 BSZ68	0.0734726
Microtendipes bimaculatus ZJCH462 WYS265	Microtendipes bimaculatus ZJCH201 BSZ68	0.102574
Microtendipes bimaculatus ZJCH457 WYS260	Microtendipes bimaculatus ZJCH201 BSZ68	0.105279
Microtendipes wuyisensis ZJCH385 WYS188	Microtendipes bimaculatus ZJCH201 BSZ68	0.1245
Microtendipes bimaculatus ZJCH240 BSZ107	Microtendipes bimaculatus ZJCH201 BSZ68	0.0875211
Microtendipes bimaculatus ZJCH228 BSZ95	Microtendipes bimaculatus ZJCH201 BSZ68	0.0907038
Microtendipes bimaculatus ZJCH217 BSZ84	Microtendipes bimaculatus ZJCH201 BSZ68	0.0893275
Microtendipes atrophia|HW013|HW013	Microtendipes bimaculatus ZJCH201 BSZ68	0.087089
Microtendipes atrophia ZJCH204 BSZ71	Microtendipes bimaculatus ZJCH201 BSZ68	0.0839803
Microtendipes robustus ZJCH202 BSZ69	Microtendipes bimaculatus ZJCH201 BSZ68	0.0787039
Microtendipes bimaculatus ZJCH600 WYS403	Microtendipes robustus ZJCH120 WYS39	0.0936885
Microtendipes bimaculatus ZJCH551 WYS354	Microtendipes robustus ZJCH120 WYS39	0.0844172
Microtendipes bimaculatus ZJCH521 WYS324	Microtendipes robustus ZJCH120 WYS39	0.0838723
Microtendipes robustus ZJCH498 WYS301	Microtendipes robustus ZJCH120 WYS39	0.0234156
Microtendipes bimaculatus ZJCH495 WYS298	Microtendipes robustus ZJCH120 WYS39	0.0914767
Microtendipes robustus ZJCH482 WYS285	Microtendipes robustus ZJCH120 WYS39	0.0232987
Microtendipes robustus ZJCH474 WYS277	Microtendipes robustus ZJCH120 WYS39	0.0150765
Microtendipes robustus ZJCH470 WYS273	Microtendipes robustus ZJCH120 WYS39	0.0249656
Microtendipes bimaculatus ZJCH462 WYS265	Microtendipes robustus ZJCH120 WYS39	0.0879424
Microtendipes bimaculatus ZJCH457 WYS260	Microtendipes robustus ZJCH120 WYS39	0.0865484
Microtendipes wuyisensis ZJCH385 WYS188	Microtendipes robustus ZJCH120 WYS39	0.123755
Microtendipes bimaculatus ZJCH240 BSZ107	Microtendipes robustus ZJCH120 WYS39	0.0935083
Microtendipes bimaculatus ZJCH228 BSZ95	Microtendipes robustus ZJCH120 WYS39	0.0897908
Microtendipes bimaculatus ZJCH217 BSZ84	Microtendipes robustus ZJCH120 WYS39	0.0879424
Microtendipes atrophia|HW013|HW013	Microtendipes robustus ZJCH120 WYS39	0.0836669
Microtendipes atrophia ZJCH204 BSZ71	Microtendipes robustus ZJCH120 WYS39	0.0861008
Microtendipes robustus ZJCH202 BSZ69	Microtendipes robustus ZJCH120 WYS39	0.004902
Microtendipes bimaculatus ZJCH201 BSZ68	Microtendipes robustus ZJCH120 WYS39	0.0844172
Microtendipes bimaculatus ZJCH600 WYS403	Microtendipes bimaculatus ZJCH114 WYS33	0.0147571
Microtendipes bimaculatus ZJCH551 WYS354	Microtendipes bimaculatus ZJCH114 WYS33	0.00162867
Microtendipes bimaculatus ZJCH521 WYS324	Microtendipes bimaculatus ZJCH114 WYS33	0.00497517
Microtendipes robustus ZJCH498 WYS301	Microtendipes bimaculatus ZJCH114 WYS33	0.0720116
Microtendipes bimaculatus ZJCH495 WYS298	Microtendipes bimaculatus ZJCH114 WYS33	0.0133584
Microtendipes robustus ZJCH482 WYS285	Microtendipes bimaculatus ZJCH114 WYS33	0.0677063
Microtendipes robustus ZJCH474 WYS277	Microtendipes bimaculatus ZJCH114 WYS33	0.0782857
Microtendipes robustus ZJCH470 WYS273	Microtendipes bimaculatus ZJCH114 WYS33	0.0716642
Microtendipes bimaculatus ZJCH462 WYS265	Microtendipes bimaculatus ZJCH114 WYS33	0.103104
Microtendipes bimaculatus ZJCH457 WYS260	Microtendipes bimaculatus ZJCH114 WYS33	0.107195
Microtendipes wuyisensis ZJCH385 WYS188	Microtendipes bimaculatus ZJCH114 WYS33	0.121933
Microtendipes bimaculatus ZJCH240 BSZ107	Microtendipes bimaculatus ZJCH114 WYS33	0.0847853
Microtendipes bimaculatus ZJCH228 BSZ95	Microtendipes bimaculatus ZJCH114 WYS33	0.0888689
Microtendipes bimaculatus ZJCH217 BSZ84	Microtendipes bimaculatus ZJCH114 WYS33	0.0874892
Microtendipes atrophia|HW013|HW013	Microtendipes bimaculatus ZJCH114 WYS33	0.0899039
Microtendipes atrophia ZJCH204 BSZ71	Microtendipes bimaculatus ZJCH114 WYS33	0.0866545
Microtendipes robustus ZJCH202 BSZ69	Microtendipes bimaculatus ZJCH114 WYS33	0.0759064
Microtendipes bimaculatus ZJCH201 BSZ68	Microtendipes bimaculatus ZJCH114 WYS33	0.00160514
Microtendipes robustus ZJCH120 WYS39	Microtendipes bimaculatus ZJCH114 WYS33	0.0825722
Microtendipes bimaculatus ZJCH600 WYS403	Microtendipes bimaculatus ZJCH104 WYS23	0.0147389
Microtendipes bimaculatus ZJCH551 WYS354	Microtendipes bimaculatus ZJCH104 WYS23	0.00489599
Microtendipes bimaculatus ZJCH521 WYS324	Microtendipes bimaculatus ZJCH104 WYS23	0.00830788
Microtendipes robustus ZJCH498 WYS301	Microtendipes bimaculatus ZJCH104 WYS23	0.0775078
Microtendipes bimaculatus ZJCH495 WYS298	Microtendipes bimaculatus ZJCH104 WYS23	0.0100003
Microtendipes robustus ZJCH482 WYS285	Microtendipes bimaculatus ZJCH104 WYS23	0.0730975
Microtendipes robustus ZJCH474 WYS277	Microtendipes bimaculatus ZJCH104 WYS23	0.0801767
Microtendipes robustus ZJCH470 WYS273	Microtendipes bimaculatus ZJCH104 WYS23	0.077145
Microtendipes bimaculatus ZJCH462 WYS265	Microtendipes bimaculatus ZJCH104 WYS23	0.106257
Microtendipes bimaculatus ZJCH457 WYS260	Microtendipes bimaculatus ZJCH104 WYS23	0.109066
Microtendipes wuyisensis ZJCH385 WYS188	Microtendipes bimaculatus ZJCH104 WYS23	0.128284
Microtendipes bimaculatus ZJCH240 BSZ107	Microtendipes bimaculatus ZJCH104 WYS23	0.0911068
Microtendipes bimaculatus ZJCH228 BSZ95	Microtendipes bimaculatus ZJCH104 WYS23	0.0943584
Microtendipes bimaculatus ZJCH217 BSZ84	Microtendipes bimaculatus ZJCH104 WYS23	0.092992
Microtendipes atrophia|HW013|HW013	Microtendipes bimaculatus ZJCH104 WYS23	0.0889238
Microtendipes atrophia ZJCH204 BSZ71	Microtendipes bimaculatus ZJCH104 WYS23	0.0857484
Microtendipes robustus ZJCH202 BSZ69	Microtendipes bimaculatus ZJCH104 WYS23	0.0823306
Microtendipes bimaculatus ZJCH201 BSZ68	Microtendipes bimaculatus ZJCH104 WYS23	0.004779
Microtendipes robustus ZJCH120 WYS39	Microtendipes bimaculatus ZJCH104 WYS23	0.0881795
Microtendipes bimaculatus ZJCH114 WYS33	Microtendipes bimaculatus ZJCH104 WYS23	0.00644324
Microtendipes bimaculatus ZJCH600 WYS403	Microtendipes robustus ZJCH102 WYS21	0.0839431
Microtendipes bimaculatus ZJCH551 WYS354	Microtendipes robustus ZJCH102 WYS21	0.0752595
Microtendipes bimaculatus ZJCH521 WYS324	Microtendipes robustus ZJCH102 WYS21	0.0727608
Microtendipes robustus ZJCH498 WYS301	Microtendipes robustus ZJCH102 WYS21	0.0132458
Microtendipes bimaculatus ZJCH495 WYS298	Microtendipes robustus ZJCH102 WYS21	0.0801767
Microtendipes robustus ZJCH482 WYS285	Microtendipes robustus ZJCH102 WYS21	0.00487809
Microtendipes robustus ZJCH474 WYS277	Microtendipes robustus ZJCH102 WYS21	0.0150765
Microtendipes robustus ZJCH470 WYS273	Microtendipes robustus ZJCH102 WYS21	0.00325933
Microtendipes bimaculatus ZJCH462 WYS265	Microtendipes robustus ZJCH102 WYS21	0.0934303
Microtendipes bimaculatus ZJCH457 WYS260	Microtendipes robustus ZJCH102 WYS21	0.0921247
Microtendipes wuyisensis ZJCH385 WYS188	Microtendipes robustus ZJCH102 WYS21	0.137793
Microtendipes bimaculatus ZJCH240 BSZ107	Microtendipes robustus ZJCH102 WYS21	0.0888762
Microtendipes bimaculatus ZJCH228 BSZ95	Microtendipes robustus ZJCH102 WYS21	0.0834044
Microtendipes bimaculatus ZJCH217 BSZ84	Microtendipes robustus ZJCH102 WYS21	0.0820147
Microtendipes atrophia|HW013|HW013	Microtendipes robustus ZJCH102 WYS21	0.0978592
Microtendipes atrophia ZJCH204 BSZ71	Microtendipes robustus ZJCH102 WYS21	0.0997857
Microtendipes robustus ZJCH202 BSZ69	Microtendipes robustus ZJCH102 WYS21	0.022621
Microtendipes bimaculatus ZJCH201 BSZ68	Microtendipes robustus ZJCH102 WYS21	0.0787039
Microtendipes robustus ZJCH120 WYS39	Microtendipes robustus ZJCH102 WYS21	0.0250052
Microtendipes bimaculatus ZJCH114 WYS33	Microtendipes robustus ZJCH102 WYS21	0.0759064
Microtendipes bimaculatus ZJCH104 WYS23	Microtendipes robustus ZJCH102 WYS21	0.0823306
Microtendipes bimaculatus ZJCH600 WYS403	Microtendipes atrophia ZJCH077 BSZ32	0.0854953
Microtendipes bimaculatus ZJCH551 WYS354	Microtendipes atrophia ZJCH077 BSZ32	0.0840388
Microtendipes bimaculatus ZJCH521 WYS324	Microtendipes atrophia ZJCH077 BSZ32	0.0874334
Microtendipes robustus ZJCH498 WYS301	Microtendipes atrophia ZJCH077 BSZ32	0.0767202
Microtendipes bimaculatus ZJCH495 WYS298	Microtendipes atrophia ZJCH077 BSZ32	0.0913975
Microtendipes robustus ZJCH482 WYS285	Microtendipes atrophia ZJCH077 BSZ32	0.0835802
Microtendipes robustus ZJCH474 WYS277	Microtendipes atrophia ZJCH077 BSZ32	0.0814927
Microtendipes robustus ZJCH470 WYS273	Microtendipes atrophia ZJCH077 BSZ32	0.0879219
Microtendipes bimaculatus ZJCH462 WYS265	Microtendipes atrophia ZJCH077 BSZ32	0.115083
Microtendipes bimaculatus ZJCH457 WYS260	Microtendipes atrophia ZJCH077 BSZ32	0.114234
Microtendipes wuyisensis ZJCH385 WYS188	Microtendipes atrophia ZJCH077 BSZ32	0.114454
Microtendipes bimaculatus ZJCH240 BSZ107	Microtendipes atrophia ZJCH077 BSZ32	0.0945374
Microtendipes bimaculatus ZJCH228 BSZ95	Microtendipes atrophia ZJCH077 BSZ32	0.0927019
Microtendipes bimaculatus ZJCH217 BSZ84	Microtendipes atrophia ZJCH077 BSZ32	0.0912577
Microtendipes atrophia|HW013|HW013	Microtendipes atrophia ZJCH077 BSZ32	0.00815679
Microtendipes atrophia ZJCH204 BSZ71	Microtendipes atrophia ZJCH077 BSZ32	0.00504417
Microtendipes robustus ZJCH202 BSZ69	Microtendipes atrophia ZJCH077 BSZ32	0.0813604
Microtendipes bimaculatus ZJCH201 BSZ68	Microtendipes atrophia ZJCH077 BSZ32	0.0817948
Microtendipes robustus ZJCH120 WYS39	Microtendipes atrophia ZJCH077 BSZ32	0.0820933
Microtendipes bimaculatus ZJCH114 WYS33	Microtendipes atrophia ZJCH077 BSZ32	0.0826779
Microtendipes bimaculatus ZJCH104 WYS23	Microtendipes atrophia ZJCH077 BSZ32	0.0855681
Microtendipes robustus ZJCH102 WYS21	Microtendipes atrophia ZJCH077 BSZ32	0.0927894
Microtendipes bimaculatus ZJCH600 WYS403	Microtendipes bimaculatus ZJCH073 BSZ28	0.0120302
Microtendipes bimaculatus ZJCH551 WYS354	Microtendipes bimaculatus ZJCH073 BSZ28	0
Microtendipes bimaculatus ZJCH521 WYS324	Microtendipes bimaculatus ZJCH073 BSZ28	0.00348433
Microtendipes robustus ZJCH498 WYS301	Microtendipes bimaculatus ZJCH073 BSZ28	0.070219
Microtendipes bimaculatus ZJCH495 WYS298	Microtendipes bimaculatus ZJCH073 BSZ28	0.0105105
Microtendipes robustus ZJCH482 WYS285	Microtendipes bimaculatus ZJCH073 BSZ28	0.0657297
Microtendipes robustus ZJCH474 WYS277	Microtendipes bimaculatus ZJCH073 BSZ28	0.0748401
Microtendipes robustus ZJCH470 WYS273	Microtendipes bimaculatus ZJCH073 BSZ28	0.0698598
Microtendipes bimaculatus ZJCH462 WYS265	Microtendipes bimaculatus ZJCH073 BSZ28	0.106166
Microtendipes bimaculatus ZJCH457 WYS260	Microtendipes bimaculatus ZJCH073 BSZ28	0.109117
Microtendipes wuyisensis ZJCH385 WYS188	Microtendipes bimaculatus ZJCH073 BSZ28	0.123303
Microtendipes bimaculatus ZJCH240 BSZ107	Microtendipes bimaculatus ZJCH073 BSZ28	0.0879197
Microtendipes bimaculatus ZJCH228 BSZ95	Microtendipes bimaculatus ZJCH073 BSZ28	0.0898434
Microtendipes bimaculatus ZJCH217 BSZ84	Microtendipes bimaculatus ZJCH073 BSZ28	0.0883967
Microtendipes atrophia|HW013|HW013	Microtendipes bimaculatus ZJCH073 BSZ28	0.0884793
Microtendipes atrophia ZJCH204 BSZ71	Microtendipes bimaculatus ZJCH073 BSZ28	0.086065
Microtendipes robustus ZJCH202 BSZ69	Microtendipes bimaculatus ZJCH073 BSZ28	0.0768381
Microtendipes bimaculatus ZJCH201 BSZ68	Microtendipes bimaculatus ZJCH073 BSZ28	0
Microtendipes robustus ZJCH120 WYS39	Microtendipes bimaculatus ZJCH073 BSZ28	0.0812924
Microtendipes bimaculatus ZJCH114 WYS33	Microtendipes bimaculatus ZJCH073 BSZ28	0
Microtendipes bimaculatus ZJCH104 WYS23	Microtendipes bimaculatus ZJCH073 BSZ28	0.003341
Microtendipes robustus ZJCH102 WYS21	Microtendipes bimaculatus ZJCH073 BSZ28	0.0768381
Microtendipes atrophia ZJCH077 BSZ32	Microtendipes bimaculatus ZJCH073 BSZ28	0.0820536
Microtendipes bimaculatus ZJCH600 WYS403	Microtendipes atrophia ZJCH072 BSZ27	0.0893652
Microtendipes bimaculatus ZJCH551 WYS354	Microtendipes atrophia ZJCH072 BSZ27	0.0879219
Microtendipes bimaculatus ZJCH521 WYS324	Microtendipes atrophia ZJCH072 BSZ27	0.0913975
Microtendipes robustus ZJCH498 WYS301	Microtendipes atrophia ZJCH072 BSZ27	0.0805804
Microtendipes bimaculatus ZJCH495 WYS298	Microtendipes atrophia ZJCH072 BSZ27	0.0953835
Microtendipes robustus ZJCH482 WYS285	Microtendipes atrophia ZJCH072 BSZ27	0.0874408
Microtendipes robustus ZJCH474 WYS277	Microtendipes atrophia ZJCH072 BSZ27	0.0854214
Microtendipes robustus ZJCH470 WYS273	Microtendipes atrophia ZJCH072 BSZ27	0.091826
Microtendipes bimaculatus ZJCH462 WYS265	Microtendipes atrophia ZJCH072 BSZ27	0.117047
Microtendipes bimaculatus ZJCH457 WYS260	Microtendipes atrophia ZJCH072 BSZ27	0.116249
Microtendipes wuyisensis ZJCH385 WYS188	Microtendipes atrophia ZJCH072 BSZ27	0.110531
Microtendipes bimaculatus ZJCH240 BSZ107	Microtendipes atrophia ZJCH072 BSZ27	0.0983555
Microtendipes bimaculatus ZJCH228 BSZ95	Microtendipes atrophia ZJCH072 BSZ27	0.0965866
Microtendipes bimaculatus ZJCH217 BSZ84	Microtendipes atrophia ZJCH072 BSZ27	0.0951537
Microtendipes atrophia|HW013|HW013	Microtendipes atrophia ZJCH072 BSZ27	0.00650612
Microtendipes atrophia ZJCH204 BSZ71	Microtendipes atrophia ZJCH072 BSZ27	0
Microtendipes robustus ZJCH202 BSZ69	Microtendipes atrophia ZJCH072 BSZ27	0.0851124
Microtendipes bimaculatus ZJCH201 BSZ68	Microtendipes atrophia ZJCH072 BSZ27	0.0855681
Microtendipes robustus ZJCH120 WYS39	Microtendipes atrophia ZJCH072 BSZ27	0.0820739
Microtendipes bimaculatus ZJCH114 WYS33	Microtendipes atrophia ZJCH072 BSZ27	0.0864943
Microtendipes bimaculatus ZJCH104 WYS23	Microtendipes atrophia ZJCH072 BSZ27	0.0893611
Microtendipes robustus ZJCH102 WYS21	Microtendipes atrophia ZJCH072 BSZ27	0.0966071
Microtendipes atrophia ZJCH077 BSZ32	Microtendipes atrophia ZJCH072 BSZ27	0.00487213
Microtendipes bimaculatus ZJCH073 BSZ28	Microtendipes atrophia ZJCH072 BSZ27	0.0856814
Microtendipes bimaculatus ZJCH600 WYS403	Microtendipes atrophia ZJCH067 BSZ22	0.089394
Microtendipes bimaculatus ZJCH551 WYS354	Microtendipes atrophia ZJCH067 BSZ22	0.0840388
Microtendipes bimaculatus ZJCH521 WYS324	Microtendipes atrophia ZJCH067 BSZ22	0.0874334
Microtendipes robustus ZJCH498 WYS301	Microtendipes atrophia ZJCH067 BSZ22	0.0805962
Microtendipes bimaculatus ZJCH495 WYS298	Microtendipes atrophia ZJCH067 BSZ22	0.0954217
Microtendipes robustus ZJCH482 WYS285	Microtendipes atrophia ZJCH067 BSZ22	0.0835802
Microtendipes robustus ZJCH474 WYS277	Microtendipes atrophia ZJCH067 BSZ22	0.0814927
Microtendipes robustus ZJCH470 WYS273	Microtendipes atrophia ZJCH067 BSZ22	0.0879219
Microtendipes bimaculatus ZJCH462 WYS265	Microtendipes atrophia ZJCH067 BSZ22	0.113091
Microtendipes bimaculatus ZJCH457 WYS260	Microtendipes atrophia ZJCH067 BSZ22	0.112197
Microtendipes wuyisensis ZJCH385 WYS188	Microtendipes atrophia ZJCH067 BSZ22	0.110502
Microtendipes bimaculatus ZJCH240 BSZ107	Microtendipes atrophia ZJCH067 BSZ22	0.0983835
Microtendipes bimaculatus ZJCH228 BSZ95	Microtendipes atrophia ZJCH067 BSZ22	0.0966082
Microtendipes bimaculatus ZJCH217 BSZ84	Microtendipes atrophia ZJCH067 BSZ22	0.0951716
Microtendipes atrophia|HW013|HW013	Microtendipes atrophia ZJCH067 BSZ22	0.00651475
Microtendipes atrophia ZJCH204 BSZ71	Microtendipes atrophia ZJCH067 BSZ22	0.00335782
Microtendipes robustus ZJCH202 BSZ69	Microtendipes atrophia ZJCH067 BSZ22	0.0813604
Microtendipes bimaculatus ZJCH201 BSZ68	Microtendipes atrophia ZJCH067 BSZ22	0.0817948
Microtendipes robustus ZJCH120 WYS39	Microtendipes atrophia ZJCH067 BSZ22	0.0782248
Microtendipes bimaculatus ZJCH114 WYS33	Microtendipes atrophia ZJCH067 BSZ22	0.0826779
Microtendipes bimaculatus ZJCH104 WYS23	Microtendipes atrophia ZJCH067 BSZ22	0.0855681
Microtendipes robustus ZJCH102 WYS21	Microtendipes atrophia ZJCH067 BSZ22	0.0927894
Microtendipes atrophia ZJCH077 BSZ32	Microtendipes atrophia ZJCH067 BSZ22	0.00487809
Microtendipes bimaculatus ZJCH073 BSZ28	Microtendipes atrophia ZJCH067 BSZ22	0.0820536
Microtendipes atrophia ZJCH072 BSZ27	Microtendipes atrophia ZJCH067 BSZ22	0.00324347
Microtendipes bimaculatus ZJCH600 WYS403	Microtendipes bimaculatus ZJCH050 BSZ05	0.0119075
Microtendipes bimaculatus ZJCH551 WYS354	Microtendipes bimaculatus ZJCH050 BSZ05	0
Microtendipes bimaculatus ZJCH521 WYS324	Microtendipes bimaculatus ZJCH050 BSZ05	0.00344829
Microtendipes robustus ZJCH498 WYS301	Microtendipes bimaculatus ZJCH050 BSZ05	0.0713477
Microtendipes bimaculatus ZJCH495 WYS298	Microtendipes bimaculatus ZJCH050 BSZ05	0.0139162
Microtendipes robustus ZJCH482 WYS285	Microtendipes bimaculatus ZJCH050 BSZ05	0.066881
Microtendipes robustus ZJCH474 WYS277	Microtendipes bimaculatus ZJCH050 BSZ05	0.0740286
Microtendipes robustus ZJCH470 WYS273	Microtendipes bimaculatus ZJCH050 BSZ05	0.0709891
Microtendipes bimaculatus ZJCH462 WYS265	Microtendipes bimaculatus ZJCH050 BSZ05	0.10503
Microtendipes bimaculatus ZJCH457 WYS260	Microtendipes bimaculatus ZJCH050 BSZ05	0.107917
Microtendipes wuyisensis ZJCH385 WYS188	Microtendipes bimaculatus ZJCH050 BSZ05	0.123965
Microtendipes bimaculatus ZJCH240 BSZ107	Microtendipes bimaculatus ZJCH050 BSZ05	0.0888629
Microtendipes bimaculatus ZJCH228 BSZ95	Microtendipes bimaculatus ZJCH050 BSZ05	0.0907923
Microtendipes bimaculatus ZJCH217 BSZ84	Microtendipes bimaculatus ZJCH050 BSZ05	0.0893611
Microtendipes atrophia|HW013|HW013	Microtendipes bimaculatus ZJCH050 BSZ05	0.0875839
Microtendipes atrophia ZJCH204 BSZ71	Microtendipes bimaculatus ZJCH050 BSZ05	0.0851664
Microtendipes robustus ZJCH202 BSZ69	Microtendipes bimaculatus ZJCH050 BSZ05	0.0778788
Microtendipes bimaculatus ZJCH201 BSZ68	Microtendipes bimaculatus ZJCH050 BSZ05	0
Microtendipes robustus ZJCH120 WYS39	Microtendipes bimaculatus ZJCH050 BSZ05	0.0823318
Microtendipes bimaculatus ZJCH114 WYS33	Microtendipes bimaculatus ZJCH050 BSZ05	0.00166945
Microtendipes bimaculatus ZJCH104 WYS23	Microtendipes bimaculatus ZJCH050 BSZ05	0.00330784
Microtendipes robustus ZJCH102 WYS21	Microtendipes bimaculatus ZJCH050 BSZ05	0.0778788
Microtendipes atrophia ZJCH077 BSZ32	Microtendipes bimaculatus ZJCH050 BSZ05	0.0820536
Microtendipes bimaculatus ZJCH073 BSZ28	Microtendipes bimaculatus ZJCH050 BSZ05	0
Microtendipes atrophia ZJCH072 BSZ27	Microtendipes bimaculatus ZJCH050 BSZ05	0.0856814
Microtendipes atrophia ZJCH067 BSZ22	Microtendipes bimaculatus ZJCH050 BSZ05	0.0820536
Microtendipes bimaculatus ZJCH600 WYS403	Microtendipes bimaculatus ZJCH046 BSZ01	0.013096
Microtendipes bimaculatus ZJCH551 WYS354	Microtendipes bimaculatus ZJCH046 BSZ01	0
Microtendipes bimaculatus ZJCH521 WYS324	Microtendipes bimaculatus ZJCH046 BSZ01	0.00331127
Microtendipes robustus ZJCH498 WYS301	Microtendipes bimaculatus ZJCH046 BSZ01	0.0738265
Microtendipes bimaculatus ZJCH495 WYS298	Microtendipes bimaculatus ZJCH046 BSZ01	0.0150533
Microtendipes robustus ZJCH482 WYS285	Microtendipes bimaculatus ZJCH046 BSZ01	0.0694889
Microtendipes robustus ZJCH474 WYS277	Microtendipes bimaculatus ZJCH046 BSZ01	0.0764372
Microtendipes robustus ZJCH470 WYS273	Microtendipes bimaculatus ZJCH046 BSZ01	0.0734726
Microtendipes bimaculatus ZJCH462 WYS265	Microtendipes bimaculatus ZJCH046 BSZ01	0.102574
Microtendipes bimaculatus ZJCH457 WYS260	Microtendipes bimaculatus ZJCH046 BSZ01	0.105279
Microtendipes wuyisensis ZJCH385 WYS188	Microtendipes bimaculatus ZJCH046 BSZ01	0.1245
Microtendipes bimaculatus ZJCH240 BSZ107	Microtendipes bimaculatus ZJCH046 BSZ01	0.0888488
Microtendipes bimaculatus ZJCH228 BSZ95	Microtendipes bimaculatus ZJCH046 BSZ01	0.0907038
Microtendipes bimaculatus ZJCH217 BSZ84	Microtendipes bimaculatus ZJCH046 BSZ01	0.0893275
Microtendipes atrophia|HW013|HW013	Microtendipes bimaculatus ZJCH046 BSZ01	0.0889449
Microtendipes atrophia ZJCH204 BSZ71	Microtendipes bimaculatus ZJCH046 BSZ01	0.0853175
Microtendipes robustus ZJCH202 BSZ69	Microtendipes bimaculatus ZJCH046 BSZ01	0.0800551
Microtendipes bimaculatus ZJCH201 BSZ68	Microtendipes bimaculatus ZJCH046 BSZ01	0
Microtendipes robustus ZJCH120 WYS39	Microtendipes bimaculatus ZJCH046 BSZ01	0.0844172
Microtendipes bimaculatus ZJCH114 WYS33	Microtendipes bimaculatus ZJCH046 BSZ01	0.00160514
Microtendipes bimaculatus ZJCH104 WYS23	Microtendipes bimaculatus ZJCH046 BSZ01	0.004779
Microtendipes robustus ZJCH102 WYS21	Microtendipes bimaculatus ZJCH046 BSZ01	0.0800551
Microtendipes atrophia ZJCH077 BSZ32	Microtendipes bimaculatus ZJCH046 BSZ01	0.0820536
Microtendipes bimaculatus ZJCH073 BSZ28	Microtendipes bimaculatus ZJCH046 BSZ01	0
Microtendipes atrophia ZJCH072 BSZ27	Microtendipes bimaculatus ZJCH046 BSZ01	0.0856814
Microtendipes atrophia ZJCH067 BSZ22	Microtendipes bimaculatus ZJCH046 BSZ01	0.0820536
Microtendipes bimaculatus ZJCH050 BSZ05	Microtendipes bimaculatus ZJCH046 BSZ01	0
Microtendipes bimaculatus ZJCH600 WYS403	Microtendipes robustus ZJCH365 WYS168	0.0970874
Microtendipes bimaculatus ZJCH551 WYS354	Microtendipes robustus ZJCH365 WYS168	0.088236
Microtendipes bimaculatus ZJCH521 WYS324	Microtendipes robustus ZJCH365 WYS168	0.0877364
Microtendipes robustus ZJCH498 WYS301	Microtendipes robustus ZJCH365 WYS168	0.0579833
Microtendipes bimaculatus ZJCH495 WYS298	Microtendipes robustus ZJCH365 WYS168	0.099313
Microtendipes robustus ZJCH482 WYS285	Microtendipes robustus ZJCH365 WYS168	0.060967
Microtendipes robustus ZJCH474 WYS277	Microtendipes robustus ZJCH365 WYS168	0.0585832
Microtendipes robustus ZJCH470 WYS273	Microtendipes robustus ZJCH365 WYS168	0.059534
Microtendipes bimaculatus ZJCH462 WYS265	Microtendipes robustus ZJCH365 WYS168	0.0990592
Microtendipes bimaculatus ZJCH457 WYS260	Microtendipes robustus ZJCH365 WYS168	0.0978592
Microtendipes wuyisensis ZJCH385 WYS188	Microtendipes robustus ZJCH365 WYS168	0.131823
Microtendipes bimaculatus ZJCH240 BSZ107	Microtendipes robustus ZJCH365 WYS168	0.100295
Microtendipes bimaculatus ZJCH228 BSZ95	Microtendipes robustus ZJCH365 WYS168	0.0962491
Microtendipes bimaculatus ZJCH217 BSZ84	Microtendipes robustus ZJCH365 WYS168	0.0948831
Microtendipes atrophia|HW013|HW013	Microtendipes robustus ZJCH365 WYS168	0.0963449
Microtendipes atrophia ZJCH204 BSZ71	Microtendipes robustus ZJCH365 WYS168	0.0965351
Microtendipes robustus ZJCH202 BSZ69	Microtendipes robustus ZJCH365 WYS168	0.0615092
Microtendipes bimaculatus ZJCH201 BSZ68	Microtendipes robustus ZJCH365 WYS168	0.0860008
Microtendipes robustus ZJCH120 WYS39	Microtendipes robustus ZJCH365 WYS168	0.0594801
Microtendipes bimaculatus ZJCH114 WYS33	Microtendipes robustus ZJCH365 WYS168	0.0850463
Microtendipes bimaculatus ZJCH104 WYS23	Microtendipes robustus ZJCH365 WYS168	0.0897152
Microtendipes robustus ZJCH102 WYS21	Microtendipes robustus ZJCH365 WYS168	0.0668189
Microtendipes atrophia ZJCH077 BSZ32	Microtendipes robustus ZJCH365 WYS168	0.0950729
Microtendipes bimaculatus ZJCH073 BSZ28	Microtendipes robustus ZJCH365 WYS168	0.0886714
Microtendipes atrophia ZJCH072 BSZ27	Microtendipes robustus ZJCH365 WYS168	0.0950467
Microtendipes atrophia ZJCH067 BSZ22	Microtendipes robustus ZJCH365 WYS168	0.0912267
Microtendipes bimaculatus ZJCH050 BSZ05	Microtendipes robustus ZJCH365 WYS168	0.0896339
Microtendipes bimaculatus ZJCH046 BSZ01	Microtendipes robustus ZJCH365 WYS168	0.0860008
Microtendipes bimaculatus ZJCH600 WYS403	Microtendipes robustus|ZJCH286|WYS89	0.097596
Microtendipes bimaculatus ZJCH551 WYS354	Microtendipes robustus|ZJCH286|WYS89	0.088236
Microtendipes bimaculatus ZJCH521 WYS324	Microtendipes robustus|ZJCH286|WYS89	0.0877364
Microtendipes robustus ZJCH498 WYS301	Microtendipes robustus|ZJCH286|WYS89	0.0579833
Microtendipes bimaculatus ZJCH495 WYS298	Microtendipes robustus|ZJCH286|WYS89	0.099313
Microtendipes robustus ZJCH482 WYS285	Microtendipes robustus|ZJCH286|WYS89	0.0612786
Microtendipes robustus ZJCH474 WYS277	Microtendipes robustus|ZJCH286|WYS89	0.0585832
Microtendipes robustus ZJCH470 WYS273	Microtendipes robustus|ZJCH286|WYS89	0.059534
Microtendipes bimaculatus ZJCH462 WYS265	Microtendipes robustus|ZJCH286|WYS89	0.0992383
Microtendipes bimaculatus ZJCH457 WYS260	Microtendipes robustus|ZJCH286|WYS89	0.0978592
Microtendipes wuyisensis ZJCH385 WYS188	Microtendipes robustus|ZJCH286|WYS89	0.129532
Microtendipes bimaculatus ZJCH240 BSZ107	Microtendipes robustus|ZJCH286|WYS89	0.101027
Microtendipes bimaculatus ZJCH228 BSZ95	Microtendipes robustus|ZJCH286|WYS89	0.0972536
Microtendipes bimaculatus ZJCH217 BSZ84	Microtendipes robustus|ZJCH286|WYS89	0.0953775
Microtendipes atrophia|HW013|HW013	Microtendipes robustus|ZJCH286|WYS89	0.0989489
Microtendipes atrophia ZJCH204 BSZ71	Microtendipes robustus|ZJCH286|WYS89	0.0990555
Microtendipes robustus ZJCH202 BSZ69	Microtendipes robustus|ZJCH286|WYS89	0.0612786
Microtendipes bimaculatus ZJCH201 BSZ68	Microtendipes robustus|ZJCH286|WYS89	0.088236
Microtendipes robustus ZJCH120 WYS39	Microtendipes robustus|ZJCH286|WYS89	0.0594801
Microtendipes bimaculatus ZJCH114 WYS33	Microtendipes robustus|ZJCH286|WYS89	0.0863704
Microtendipes bimaculatus ZJCH104 WYS23	Microtendipes robustus|ZJCH286|WYS89	0.0920568
Microtendipes robustus ZJCH102 WYS21	Microtendipes robustus|ZJCH286|WYS89	0.0630837
Microtendipes atrophia ZJCH077 BSZ32	Microtendipes robustus|ZJCH286|WYS89	0.0977058
Microtendipes bimaculatus ZJCH073 BSZ28	Microtendipes robustus|ZJCH286|WYS89	0.0910986
Microtendipes atrophia ZJCH072 BSZ27	Microtendipes robustus|ZJCH286|WYS89	0.097678
Microtendipes atrophia ZJCH067 BSZ22	Microtendipes robustus|ZJCH286|WYS89	0.0937454
Microtendipes bimaculatus ZJCH050 BSZ05	Microtendipes robustus|ZJCH286|WYS89	0.092065
Microtendipes bimaculatus ZJCH046 BSZ01	Microtendipes robustus|ZJCH286|WYS89	0.088236
Microtendipes robustus ZJCH365 WYS168	Microtendipes robustus|ZJCH286|WYS89	0
Microtendipes bimaculatus ZJCH600 WYS403	Microtendipes nigrithorax CH413 CH413	0.121022
Microtendipes bimaculatus ZJCH551 WYS354	Microtendipes nigrithorax CH413 CH413	0.117836
Microtendipes bimaculatus ZJCH521 WYS324	Microtendipes nigrithorax CH413 CH413	0.115861
Microtendipes robustus ZJCH498 WYS301	Microtendipes nigrithorax CH413 CH413	0.108978
Microtendipes bimaculatus ZJCH495 WYS298	Microtendipes nigrithorax CH413 CH413	0.119735
Microtendipes robustus ZJCH482 WYS285	Microtendipes nigrithorax CH413 CH413	0.105948
Microtendipes robustus ZJCH474 WYS277	Microtendipes nigrithorax CH413 CH413	0.102477
Microtendipes robustus ZJCH470 WYS273	Microtendipes nigrithorax CH413 CH413	0.104644
Microtendipes bimaculatus ZJCH462 WYS265	Microtendipes nigrithorax CH413 CH413	0.119075
Microtendipes bimaculatus ZJCH457 WYS260	Microtendipes nigrithorax CH413 CH413	0.122247
Microtendipes wuyisensis ZJCH385 WYS188	Microtendipes nigrithorax CH413 CH413	0.149699
Microtendipes bimaculatus ZJCH240 BSZ107	Microtendipes nigrithorax CH413 CH413	0.121672
Microtendipes bimaculatus ZJCH228 BSZ95	Microtendipes nigrithorax CH413 CH413	0.114673
Microtendipes bimaculatus ZJCH217 BSZ84	Microtendipes nigrithorax CH413 CH413	0.117183
Microtendipes atrophia|HW013|HW013	Microtendipes nigrithorax CH413 CH413	0.130925
Microtendipes atrophia ZJCH204 BSZ71	Microtendipes nigrithorax CH413 CH413	0.138588
Microtendipes robustus ZJCH202 BSZ69	Microtendipes nigrithorax CH413 CH413	0.105092
Microtendipes bimaculatus ZJCH201 BSZ68	Microtendipes nigrithorax CH413 CH413	0.114801
Microtendipes robustus ZJCH120 WYS39	Microtendipes nigrithorax CH413 CH413	0.112229
Microtendipes bimaculatus ZJCH114 WYS33	Microtendipes nigrithorax CH413 CH413	0.117893
Microtendipes bimaculatus ZJCH104 WYS23	Microtendipes nigrithorax CH413 CH413	0.120409
Microtendipes robustus ZJCH102 WYS21	Microtendipes nigrithorax CH413 CH413	0.108789
Microtendipes atrophia ZJCH077 BSZ32	Microtendipes nigrithorax CH413 CH413	0.134407
Microtendipes bimaculatus ZJCH073 BSZ28	Microtendipes nigrithorax CH413 CH413	0.117893
Microtendipes atrophia ZJCH072 BSZ27	Microtendipes nigrithorax CH413 CH413	0.136406
Microtendipes atrophia ZJCH067 BSZ22	Microtendipes nigrithorax CH413 CH413	0.138337
Microtendipes bimaculatus ZJCH050 BSZ05	Microtendipes nigrithorax CH413 CH413	0.11856
Microtendipes bimaculatus ZJCH046 BSZ01	Microtendipes nigrithorax CH413 CH413	0.115625
Microtendipes robustus ZJCH365 WYS168	Microtendipes nigrithorax CH413 CH413	0.116677
Microtendipes robustus|ZJCH286|WYS89	Microtendipes nigrithorax CH413 CH413	0.119766
Microtendipes bimaculatus ZJCH600 WYS403	Microtendipes nigrithorax CH412 CH412	0.121022
Microtendipes bimaculatus ZJCH551 WYS354	Microtendipes nigrithorax CH412 CH412	0.117836
Microtendipes bimaculatus ZJCH521 WYS324	Microtendipes nigrithorax CH412 CH412	0.115861
Microtendipes robustus ZJCH498 WYS301	Microtendipes nigrithorax CH412 CH412	0.108978
Microtendipes bimaculatus ZJCH495 WYS298	Microtendipes nigrithorax CH412 CH412	0.123672
Microtendipes robustus ZJCH482 WYS285	Microtendipes nigrithorax CH412 CH412	0.109736
Microtendipes robustus ZJCH474 WYS277	Microtendipes nigrithorax CH412 CH412	0.106316
Microtendipes robustus ZJCH470 WYS273	Microtendipes nigrithorax CH412 CH412	0.108446
Microtendipes bimaculatus ZJCH462 WYS265	Microtendipes nigrithorax CH412 CH412	0.117192
Microtendipes bimaculatus ZJCH457 WYS260	Microtendipes nigrithorax CH412 CH412	0.120309
Microtendipes wuyisensis ZJCH385 WYS188	Microtendipes nigrithorax CH412 CH412	0.151711
Microtendipes bimaculatus ZJCH240 BSZ107	Microtendipes nigrithorax CH412 CH412	0.119789
Microtendipes bimaculatus ZJCH228 BSZ95	Microtendipes nigrithorax CH412 CH412	0.112782
Microtendipes bimaculatus ZJCH217 BSZ84	Microtendipes nigrithorax CH412 CH412	0.115275
Microtendipes atrophia|HW013|HW013	Microtendipes nigrithorax CH412 CH412	0.130925
Microtendipes atrophia ZJCH204 BSZ71	Microtendipes nigrithorax CH412 CH412	0.138588
Microtendipes robustus ZJCH202 BSZ69	Microtendipes nigrithorax CH412 CH412	0.108789
Microtendipes bimaculatus ZJCH201 BSZ68	Microtendipes nigrithorax CH412 CH412	0.114801
Microtendipes robustus ZJCH120 WYS39	Microtendipes nigrithorax CH412 CH412	0.116083
Microtendipes bimaculatus ZJCH114 WYS33	Microtendipes nigrithorax CH412 CH412	0.117893
Microtendipes bimaculatus ZJCH104 WYS23	Microtendipes nigrithorax CH412 CH412	0.120409
Microtendipes robustus ZJCH102 WYS21	Microtendipes nigrithorax CH412 CH412	0.112513
Microtendipes atrophia ZJCH077 BSZ32	Microtendipes nigrithorax CH412 CH412	0.132454
Microtendipes bimaculatus ZJCH073 BSZ28	Microtendipes nigrithorax CH412 CH412	0.117893
Microtendipes atrophia ZJCH072 BSZ27	Microtendipes nigrithorax CH412 CH412	0.134442
Microtendipes atrophia ZJCH067 BSZ22	Microtendipes nigrithorax CH412 CH412	0.136368
Microtendipes bimaculatus ZJCH050 BSZ05	Microtendipes nigrithorax CH412 CH412	0.11856
Microtendipes bimaculatus ZJCH046 BSZ01	Microtendipes nigrithorax CH412 CH412	0.115625
Microtendipes robustus ZJCH365 WYS168	Microtendipes nigrithorax CH412 CH412	0.116677
Microtendipes robustus|ZJCH286|WYS89	Microtendipes nigrithorax CH412 CH412	0.119766
Microtendipes nigrithorax CH413 CH413	Microtendipes nigrithorax CH412 CH412	0.00615392
Microtendipes bimaculatus ZJCH600 WYS403	Microtendipes nigrithorax CH410 CH410	0.109611
Microtendipes bimaculatus ZJCH551 WYS354	Microtendipes nigrithorax CH410 CH410	0.106445
Microtendipes bimaculatus ZJCH521 WYS324	Microtendipes nigrithorax CH410 CH410	0.106227
Microtendipes robustus ZJCH498 WYS301	Microtendipes nigrithorax CH410 CH410	0.11077
Microtendipes bimaculatus ZJCH495 WYS298	Microtendipes nigrithorax CH410 CH410	0.111978
Microtendipes robustus ZJCH482 WYS285	Microtendipes nigrithorax CH410 CH410	0.107713
Microtendipes robustus ZJCH474 WYS277	Microtendipes nigrithorax CH410 CH410	0.110026
Microtendipes robustus ZJCH470 WYS273	Microtendipes nigrithorax CH410 CH410	0.108314
Microtendipes bimaculatus ZJCH462 WYS265	Microtendipes nigrithorax CH410 CH410	0.115337
Microtendipes bimaculatus ZJCH457 WYS260	Microtendipes nigrithorax CH410 CH410	0.118429
Microtendipes wuyisensis ZJCH385 WYS188	Microtendipes nigrithorax CH410 CH410	0.139679
Microtendipes bimaculatus ZJCH240 BSZ107	Microtendipes nigrithorax CH410 CH410	0.11597
Microtendipes bimaculatus ZJCH228 BSZ95	Microtendipes nigrithorax CH410 CH410	0.118399
Microtendipes bimaculatus ZJCH217 BSZ84	Microtendipes nigrithorax CH410 CH410	0.117117
Microtendipes atrophia|HW013|HW013	Microtendipes nigrithorax CH410 CH410	0.129173
Microtendipes atrophia ZJCH204 BSZ71	Microtendipes nigrithorax CH410 CH410	0.133061
Microtendipes robustus ZJCH202 BSZ69	Microtendipes nigrithorax CH410 CH410	0.106801
Microtendipes bimaculatus ZJCH201 BSZ68	Microtendipes nigrithorax CH410 CH410	0.107388
Microtendipes robustus ZJCH120 WYS39	Microtendipes nigrithorax CH410 CH410	0.113997
Microtendipes bimaculatus ZJCH114 WYS33	Microtendipes nigrithorax CH410 CH410	0.1085
Microtendipes bimaculatus ZJCH104 WYS23	Microtendipes nigrithorax CH410 CH410	0.109214
Microtendipes robustus ZJCH102 WYS21	Microtendipes nigrithorax CH410 CH410	0.112326
Microtendipes atrophia ZJCH077 BSZ32	Microtendipes nigrithorax CH410 CH410	0.128695
Microtendipes bimaculatus ZJCH073 BSZ28	Microtendipes nigrithorax CH410 CH410	0.108477
Microtendipes atrophia ZJCH072 BSZ27	Microtendipes nigrithorax CH410 CH410	0.130696
Microtendipes atrophia ZJCH067 BSZ22	Microtendipes nigrithorax CH410 CH410	0.130648
Microtendipes bimaculatus ZJCH050 BSZ05	Microtendipes nigrithorax CH410 CH410	0.109214
Microtendipes bimaculatus ZJCH046 BSZ01	Microtendipes nigrithorax CH410 CH410	0.106686
Microtendipes robustus ZJCH365 WYS168	Microtendipes nigrithorax CH410 CH410	0.118604
Microtendipes robustus|ZJCH286|WYS89	Microtendipes nigrithorax CH410 CH410	0.117918
Microtendipes nigrithorax CH413 CH413	Microtendipes nigrithorax CH410 CH410	0.0690064
Microtendipes nigrithorax CH412 CH412	Microtendipes nigrithorax CH410 CH410	0.0690064
Microtendipes bimaculatus ZJCH600 WYS403	Microtendipes nigrithorax CH409 CH409	0.109593
Microtendipes bimaculatus ZJCH551 WYS354	Microtendipes nigrithorax CH409 CH409	0.108314
Microtendipes bimaculatus ZJCH521 WYS324	Microtendipes nigrithorax CH409 CH409	0.108124
Microtendipes robustus ZJCH498 WYS301	Microtendipes nigrithorax CH409 CH409	0.105069
Microtendipes bimaculatus ZJCH495 WYS298	Microtendipes nigrithorax CH409 CH409	0.113887
Microtendipes robustus ZJCH482 WYS285	Microtendipes nigrithorax CH409 CH409	0.105835
Microtendipes robustus ZJCH474 WYS277	Microtendipes nigrithorax CH409 CH409	0.108095
Microtendipes robustus ZJCH470 WYS273	Microtendipes nigrithorax CH409 CH409	0.102654
Microtendipes bimaculatus ZJCH462 WYS265	Microtendipes nigrithorax CH409 CH409	0.113446
Microtendipes bimaculatus ZJCH457 WYS260	Microtendipes nigrithorax CH409 CH409	0.116474
Microtendipes wuyisensis ZJCH385 WYS188	Microtendipes nigrithorax CH409 CH409	0.133757
Microtendipes bimaculatus ZJCH240 BSZ107	Microtendipes nigrithorax CH409 CH409	0.110431
Microtendipes bimaculatus ZJCH228 BSZ95	Microtendipes nigrithorax CH409 CH409	0.112734
Microtendipes bimaculatus ZJCH217 BSZ84	Microtendipes nigrithorax CH409 CH409	0.115211
Microtendipes atrophia|HW013|HW013	Microtendipes nigrithorax CH409 CH409	0.129129
Microtendipes atrophia ZJCH204 BSZ71	Microtendipes nigrithorax CH409 CH409	0.129173
Microtendipes robustus ZJCH202 BSZ69	Microtendipes nigrithorax CH409 CH409	0.104964
Microtendipes bimaculatus ZJCH201 BSZ68	Microtendipes nigrithorax CH409 CH409	0.109214
Microtendipes robustus ZJCH120 WYS39	Microtendipes nigrithorax CH409 CH409	0.112067
Microtendipes bimaculatus ZJCH114 WYS33	Microtendipes nigrithorax CH409 CH409	0.110346
Microtendipes bimaculatus ZJCH104 WYS23	Microtendipes nigrithorax CH409 CH409	0.111045
Microtendipes robustus ZJCH102 WYS21	Microtendipes nigrithorax CH409 CH409	0.106789
Microtendipes atrophia ZJCH077 BSZ32	Microtendipes nigrithorax CH409 CH409	0.128656
Microtendipes bimaculatus ZJCH073 BSZ28	Microtendipes nigrithorax CH409 CH409	0.1066
Microtendipes atrophia ZJCH072 BSZ27	Microtendipes nigrithorax CH409 CH409	0.130648
Microtendipes atrophia ZJCH067 BSZ22	Microtendipes nigrithorax CH409 CH409	0.130605
Microtendipes bimaculatus ZJCH050 BSZ05	Microtendipes nigrithorax CH409 CH409	0.107348
Microtendipes bimaculatus ZJCH046 BSZ01	Microtendipes nigrithorax CH409 CH409	0.106664
Microtendipes robustus ZJCH365 WYS168	Microtendipes nigrithorax CH409 CH409	0.120451
Microtendipes robustus|ZJCH286|WYS89	Microtendipes nigrithorax CH409 CH409	0.119808
Microtendipes nigrithorax CH413 CH413	Microtendipes nigrithorax CH409 CH409	0.0673449
Microtendipes nigrithorax CH412 CH412	Microtendipes nigrithorax CH409 CH409	0.0656471
Microtendipes nigrithorax CH410 CH410	Microtendipes nigrithorax CH409 CH409	0.0155069
Microtendipes bimaculatus ZJCH600 WYS403	Microtendipes nigrithorax CH407 CH407	0.117183
Microtendipes bimaculatus ZJCH551 WYS354	Microtendipes nigrithorax CH407 CH407	0.113997
Microtendipes bimaculatus ZJCH521 WYS324	Microtendipes nigrithorax CH407 CH407	0.111978
Microtendipes robustus ZJCH498 WYS301	Microtendipes nigrithorax CH407 CH407	0.108978
Microtendipes bimaculatus ZJCH495 WYS298	Microtendipes nigrithorax CH407 CH407	0.119735
Microtendipes robustus ZJCH482 WYS285	Microtendipes nigrithorax CH407 CH407	0.105948
Microtendipes robustus ZJCH474 WYS277	Microtendipes nigrithorax CH407 CH407	0.106316
Microtendipes robustus ZJCH470 WYS273	Microtendipes nigrithorax CH407 CH407	0.108446
Microtendipes bimaculatus ZJCH462 WYS265	Microtendipes nigrithorax CH407 CH407	0.119075
Microtendipes bimaculatus ZJCH457 WYS260	Microtendipes nigrithorax CH407 CH407	0.122247
Microtendipes wuyisensis ZJCH385 WYS188	Microtendipes nigrithorax CH407 CH407	0.149699
Microtendipes bimaculatus ZJCH240 BSZ107	Microtendipes nigrithorax CH407 CH407	0.119789
Microtendipes bimaculatus ZJCH228 BSZ95	Microtendipes nigrithorax CH407 CH407	0.112782
Microtendipes bimaculatus ZJCH217 BSZ84	Microtendipes nigrithorax CH407 CH407	0.115275
Microtendipes atrophia|HW013|HW013	Microtendipes nigrithorax CH407 CH407	0.129027
Microtendipes atrophia ZJCH204 BSZ71	Microtendipes nigrithorax CH407 CH407	0.136661
Microtendipes robustus ZJCH202 BSZ69	Microtendipes nigrithorax CH407 CH407	0.108789
Microtendipes bimaculatus ZJCH201 BSZ68	Microtendipes nigrithorax CH407 CH407	0.111069
Microtendipes robustus ZJCH120 WYS39	Microtendipes nigrithorax CH407 CH407	0.116083
Microtendipes bimaculatus ZJCH114 WYS33	Microtendipes nigrithorax CH407 CH407	0.114105
Microtendipes bimaculatus ZJCH104 WYS23	Microtendipes nigrithorax CH407 CH407	0.116642
Microtendipes robustus ZJCH102 WYS21	Microtendipes nigrithorax CH407 CH407	0.112513
Microtendipes atrophia ZJCH077 BSZ32	Microtendipes nigrithorax CH407 CH407	0.132454
Microtendipes bimaculatus ZJCH073 BSZ28	Microtendipes nigrithorax CH407 CH407	0.114105
Microtendipes atrophia ZJCH072 BSZ27	Microtendipes nigrithorax CH407 CH407	0.134442
Microtendipes atrophia ZJCH067 BSZ22	Microtendipes nigrithorax CH407 CH407	0.136368
Microtendipes bimaculatus ZJCH050 BSZ05	Microtendipes nigrithorax CH407 CH407	0.114801
Microtendipes bimaculatus ZJCH046 BSZ01	Microtendipes nigrithorax CH407 CH407	0.112021
Microtendipes robustus ZJCH365 WYS168	Microtendipes nigrithorax CH407 CH407	0.116677
Microtendipes robustus|ZJCH286|WYS89	Microtendipes nigrithorax CH407 CH407	0.119766
Microtendipes nigrithorax CH413 CH413	Microtendipes nigrithorax CH407 CH407	0.00460833
Microtendipes nigrithorax CH412 CH412	Microtendipes nigrithorax CH407 CH407	0.00460833
Microtendipes nigrithorax CH410 CH410	Microtendipes nigrithorax CH407 CH407	0.0656108
Microtendipes nigrithorax CH409 CH409	Microtendipes nigrithorax CH407 CH407	0.0656471
Microtendipes bimaculatus ZJCH600 WYS403	Microtendipes nigrithorax CH418 CH418	0.109611
Microtendipes bimaculatus ZJCH551 WYS354	Microtendipes nigrithorax CH418 CH418	0.106445
Microtendipes bimaculatus ZJCH521 WYS324	Microtendipes nigrithorax CH418 CH418	0.106227
Microtendipes robustus ZJCH498 WYS301	Microtendipes nigrithorax CH418 CH418	0.11077
Microtendipes bimaculatus ZJCH495 WYS298	Microtendipes nigrithorax CH418 CH418	0.111978
Microtendipes robustus ZJCH482 WYS285	Microtendipes nigrithorax CH418 CH418	0.107713
Microtendipes robustus ZJCH474 WYS277	Microtendipes nigrithorax CH418 CH418	0.110026
Microtendipes robustus ZJCH470 WYS273	Microtendipes nigrithorax CH418 CH418	0.108314
Microtendipes bimaculatus ZJCH462 WYS265	Microtendipes nigrithorax CH418 CH418	0.115337
Microtendipes bimaculatus ZJCH457 WYS260	Microtendipes nigrithorax CH418 CH418	0.118429
Microtendipes wuyisensis ZJCH385 WYS188	Microtendipes nigrithorax CH418 CH418	0.135765
Microtendipes bimaculatus ZJCH240 BSZ107	Microtendipes nigrithorax CH418 CH418	0.112274
Microtendipes bimaculatus ZJCH228 BSZ95	Microtendipes nigrithorax CH418 CH418	0.114618
Microtendipes bimaculatus ZJCH217 BSZ84	Microtendipes nigrithorax CH418 CH418	0.117117
Microtendipes atrophia|HW013|HW013	Microtendipes nigrithorax CH418 CH418	0.131085
Microtendipes atrophia ZJCH204 BSZ71	Microtendipes nigrithorax CH418 CH418	0.133061
Microtendipes robustus ZJCH202 BSZ69	Microtendipes nigrithorax CH418 CH418	0.106801
Microtendipes bimaculatus ZJCH201 BSZ68	Microtendipes nigrithorax CH418 CH418	0.107388
Microtendipes robustus ZJCH120 WYS39	Microtendipes nigrithorax CH418 CH418	0.113997
Microtendipes bimaculatus ZJCH114 WYS33	Microtendipes nigrithorax CH418 CH418	0.1085
Microtendipes bimaculatus ZJCH104 WYS23	Microtendipes nigrithorax CH418 CH418	0.109214
Microtendipes robustus ZJCH102 WYS21	Microtendipes nigrithorax CH418 CH418	0.112326
Microtendipes atrophia ZJCH077 BSZ32	Microtendipes nigrithorax CH418 CH418	0.130648
Microtendipes bimaculatus ZJCH073 BSZ28	Microtendipes nigrithorax CH418 CH418	0.106615
Microtendipes atrophia ZJCH072 BSZ27	Microtendipes nigrithorax CH418 CH418	0.132661
Microtendipes atrophia ZJCH067 BSZ22	Microtendipes nigrithorax CH418 CH418	0.132609
Microtendipes bimaculatus ZJCH050 BSZ05	Microtendipes nigrithorax CH418 CH418	0.107366
Microtendipes bimaculatus ZJCH046 BSZ01	Microtendipes nigrithorax CH418 CH418	0.10491
Microtendipes robustus ZJCH365 WYS168	Microtendipes nigrithorax CH418 CH418	0.118604
Microtendipes robustus|ZJCH286|WYS89	Microtendipes nigrithorax CH418 CH418	0.117918
Microtendipes nigrithorax CH413 CH413	Microtendipes nigrithorax CH418 CH418	0.0707128
Microtendipes nigrithorax CH412 CH412	Microtendipes nigrithorax CH418 CH418	0.0707128
Microtendipes nigrithorax CH410 CH410	Microtendipes nigrithorax CH418 CH418	0.00460833
Microtendipes nigrithorax CH409 CH409	Microtendipes nigrithorax CH418 CH418	0.0108046
Microtendipes nigrithorax CH407 CH407	Microtendipes nigrithorax CH418 CH418	0.0673057
Microtendipes bimaculatus ZJCH600 WYS403	Microtendipes nigrithorax CH392 CH392	0.120987
Microtendipes bimaculatus ZJCH551 WYS354	Microtendipes nigrithorax CH392 CH392	0.117803
Microtendipes bimaculatus ZJCH521 WYS324	Microtendipes nigrithorax CH392 CH392	0.115829
Microtendipes robustus ZJCH498 WYS301	Microtendipes nigrithorax CH392 CH392	0.112781
Microtendipes bimaculatus ZJCH495 WYS298	Microtendipes nigrithorax CH392 CH392	0.12363
Microtendipes robustus ZJCH482 WYS285	Microtendipes nigrithorax CH392 CH392	0.109697
Microtendipes robustus ZJCH474 WYS277	Microtendipes nigrithorax CH392 CH392	0.112084
Microtendipes robustus ZJCH470 WYS273	Microtendipes nigrithorax CH392 CH392	0.112229
Microtendipes bimaculatus ZJCH462 WYS265	Microtendipes nigrithorax CH392 CH392	0.122832
Microtendipes bimaculatus ZJCH457 WYS260	Microtendipes nigrithorax CH392 CH392	0.126113
Microtendipes wuyisensis ZJCH385 WYS188	Microtendipes nigrithorax CH392 CH392	0.153624
Microtendipes bimaculatus ZJCH240 BSZ107	Microtendipes nigrithorax CH392 CH392	0.123519
Microtendipes bimaculatus ZJCH228 BSZ95	Microtendipes nigrithorax CH392 CH392	0.116543
Microtendipes bimaculatus ZJCH217 BSZ84	Microtendipes nigrithorax CH392 CH392	0.119068
Microtendipes atrophia|HW013|HW013	Microtendipes nigrithorax CH392 CH392	0.134707
Microtendipes atrophia ZJCH204 BSZ71	Microtendipes nigrithorax CH392 CH392	0.142415
Microtendipes robustus ZJCH202 BSZ69	Microtendipes nigrithorax CH392 CH392	0.114335
Microtendipes bimaculatus ZJCH201 BSZ68	Microtendipes nigrithorax CH392 CH392	0.114769
Microtendipes robustus ZJCH120 WYS39	Microtendipes nigrithorax CH392 CH392	0.121858
Microtendipes bimaculatus ZJCH114 WYS33	Microtendipes nigrithorax CH392 CH392	0.117858
Microtendipes bimaculatus ZJCH104 WYS23	Microtendipes nigrithorax CH392 CH392	0.120372
Microtendipes robustus ZJCH102 WYS21	Microtendipes nigrithorax CH392 CH392	0.116211
Microtendipes atrophia ZJCH077 BSZ32	Microtendipes nigrithorax CH392 CH392	0.136336
Microtendipes bimaculatus ZJCH073 BSZ28	Microtendipes nigrithorax CH392 CH392	0.117858
Microtendipes atrophia ZJCH072 BSZ27	Microtendipes nigrithorax CH392 CH392	0.138337
Microtendipes atrophia ZJCH067 BSZ22	Microtendipes nigrithorax CH392 CH392	0.140273
Microtendipes bimaculatus ZJCH050 BSZ05	Microtendipes nigrithorax CH392 CH392	0.118522
Microtendipes bimaculatus ZJCH046 BSZ01	Microtendipes nigrithorax CH392 CH392	0.115591
Microtendipes robustus ZJCH365 WYS168	Microtendipes nigrithorax CH392 CH392	0.118522
Microtendipes robustus|ZJCH286|WYS89	Microtendipes nigrithorax CH392 CH392	0.121664
Microtendipes nigrithorax CH413 CH413	Microtendipes nigrithorax CH392 CH392	0.00924701
Microtendipes nigrithorax CH412 CH412	Microtendipes nigrithorax CH392 CH392	0.00614623
Microtendipes nigrithorax CH410 CH410	Microtendipes nigrithorax CH392 CH392	0.0689683
Microtendipes nigrithorax CH409 CH409	Microtendipes nigrithorax CH392 CH392	0.0690064
Microtendipes nigrithorax CH407 CH407	Microtendipes nigrithorax CH392 CH392	0.00460301
Microtendipes nigrithorax CH418 CH418	Microtendipes nigrithorax CH392 CH392	0.0706719
Microtendipes bimaculatus ZJCH600 WYS403	Microtendipes nigrithorax CH422 CH422	0.107728
Microtendipes bimaculatus ZJCH551 WYS354	Microtendipes nigrithorax CH422 CH422	0.104558
Microtendipes bimaculatus ZJCH521 WYS324	Microtendipes nigrithorax CH422 CH422	0.104315
Microtendipes robustus ZJCH498 WYS301	Microtendipes nigrithorax CH422 CH422	0.11077
Microtendipes bimaculatus ZJCH495 WYS298	Microtendipes nigrithorax CH422 CH422	0.110047
Microtendipes robustus ZJCH482 WYS285	Microtendipes nigrithorax CH422 CH422	0.107713
Microtendipes robustus ZJCH474 WYS277	Microtendipes nigrithorax CH422 CH422	0.110026
Microtendipes robustus ZJCH470 WYS273	Microtendipes nigrithorax CH422 CH422	0.108314
Microtendipes bimaculatus ZJCH462 WYS265	Microtendipes nigrithorax CH422 CH422	0.117217
Microtendipes bimaculatus ZJCH457 WYS260	Microtendipes nigrithorax CH422 CH422	0.120367
Microtendipes wuyisensis ZJCH385 WYS188	Microtendipes nigrithorax CH422 CH422	0.139679
Microtendipes bimaculatus ZJCH240 BSZ107	Microtendipes nigrithorax CH422 CH422	0.11597
Microtendipes bimaculatus ZJCH228 BSZ95	Microtendipes nigrithorax CH422 CH422	0.118399
Microtendipes bimaculatus ZJCH217 BSZ84	Microtendipes nigrithorax CH422 CH422	0.117117
Microtendipes atrophia|HW013|HW013	Microtendipes nigrithorax CH422 CH422	0.129173
Microtendipes atrophia ZJCH204 BSZ71	Microtendipes nigrithorax CH422 CH422	0.131138
Microtendipes robustus ZJCH202 BSZ69	Microtendipes nigrithorax CH422 CH422	0.106801
Microtendipes bimaculatus ZJCH201 BSZ68	Microtendipes nigrithorax CH422 CH422	0.105543
Microtendipes robustus ZJCH120 WYS39	Microtendipes nigrithorax CH422 CH422	0.113997
Microtendipes bimaculatus ZJCH114 WYS33	Microtendipes nigrithorax CH422 CH422	0.106634
Microtendipes bimaculatus ZJCH104 WYS23	Microtendipes nigrithorax CH422 CH422	0.107366
Microtendipes robustus ZJCH102 WYS21	Microtendipes nigrithorax CH422 CH422	0.112326
Microtendipes atrophia ZJCH077 BSZ32	Microtendipes nigrithorax CH422 CH422	0.130648
Microtendipes bimaculatus ZJCH073 BSZ28	Microtendipes nigrithorax CH422 CH422	0.104759
Microtendipes atrophia ZJCH072 BSZ27	Microtendipes nigrithorax CH422 CH422	0.132661
Microtendipes atrophia ZJCH067 BSZ22	Microtendipes nigrithorax CH422 CH422	0.132609
Microtendipes bimaculatus ZJCH050 BSZ05	Microtendipes nigrithorax CH422 CH422	0.105524
Microtendipes bimaculatus ZJCH046 BSZ01	Microtendipes nigrithorax CH422 CH422	0.10314
Microtendipes robustus ZJCH365 WYS168	Microtendipes nigrithorax CH422 CH422	0.120498
Microtendipes robustus|ZJCH286|WYS89	Microtendipes nigrithorax CH422 CH422	0.119856
Microtendipes nigrithorax CH413 CH413	Microtendipes nigrithorax CH422 CH422	0.0690064
Microtendipes nigrithorax CH412 CH412	Microtendipes nigrithorax CH422 CH422	0.0690064
Microtendipes nigrithorax CH410 CH410	Microtendipes nigrithorax CH422 CH422	0.00306749
Microtendipes nigrithorax CH409 CH409	Microtendipes nigrithorax CH422 CH422	0.0155069
Microtendipes nigrithorax CH407 CH407	Microtendipes nigrithorax CH422 CH422	0.0656108
Microtendipes nigrithorax CH418 CH418	Microtendipes nigrithorax CH422 CH422	0.00460833
Microtendipes nigrithorax CH392 CH392	Microtendipes nigrithorax CH422 CH422	0.0689683
Microtendipes bimaculatus ZJCH600 WYS403	Microtendipes nigrithorax CH388 CH388	0.113374
Microtendipes bimaculatus ZJCH551 WYS354	Microtendipes nigrithorax CH388 CH388	0.112116
Microtendipes bimaculatus ZJCH521 WYS324	Microtendipes nigrithorax CH388 CH388	0.111978
Microtendipes robustus ZJCH498 WYS301	Microtendipes nigrithorax CH388 CH388	0.10885
Microtendipes bimaculatus ZJCH495 WYS298	Microtendipes nigrithorax CH388 CH388	0.117778
Microtendipes robustus ZJCH482 WYS285	Microtendipes nigrithorax CH388 CH388	0.10958
Microtendipes robustus ZJCH474 WYS277	Microtendipes nigrithorax CH388 CH388	0.111934
Microtendipes robustus ZJCH470 WYS273	Microtendipes nigrithorax CH388 CH388	0.106407
Microtendipes bimaculatus ZJCH462 WYS265	Microtendipes nigrithorax CH388 CH388	0.117192
Microtendipes bimaculatus ZJCH457 WYS260	Microtendipes nigrithorax CH388 CH388	0.120335
Microtendipes wuyisensis ZJCH385 WYS188	Microtendipes nigrithorax CH388 CH388	0.137648
Microtendipes bimaculatus ZJCH240 BSZ107	Microtendipes nigrithorax CH388 CH388	0.114108
Microtendipes bimaculatus ZJCH228 BSZ95	Microtendipes nigrithorax CH388 CH388	0.116493
Microtendipes bimaculatus ZJCH217 BSZ84	Microtendipes nigrithorax CH388 CH388	0.119006
Microtendipes atrophia|HW013|HW013	Microtendipes nigrithorax CH388 CH388	0.131037
Microtendipes atrophia ZJCH204 BSZ71	Microtendipes nigrithorax CH388 CH388	0.131085
Microtendipes robustus ZJCH202 BSZ69	Microtendipes nigrithorax CH388 CH388	0.10862
Microtendipes bimaculatus ZJCH201 BSZ68	Microtendipes nigrithorax CH388 CH388	0.112932
Microtendipes robustus ZJCH120 WYS39	Microtendipes nigrithorax CH388 CH388	0.115883
Microtendipes bimaculatus ZJCH114 WYS33	Microtendipes nigrithorax CH388 CH388	0.114105
Microtendipes bimaculatus ZJCH104 WYS23	Microtendipes nigrithorax CH388 CH388	0.114769
Microtendipes robustus ZJCH102 WYS21	Microtendipes nigrithorax CH388 CH388	0.110459
Microtendipes atrophia ZJCH077 BSZ32	Microtendipes nigrithorax CH388 CH388	0.130605
Microtendipes bimaculatus ZJCH073 BSZ28	Microtendipes nigrithorax CH388 CH388	0.110325
Microtendipes atrophia ZJCH072 BSZ27	Microtendipes nigrithorax CH388 CH388	0.132609
Microtendipes atrophia ZJCH067 BSZ22	Microtendipes nigrithorax CH388 CH388	0.132562
Microtendipes bimaculatus ZJCH050 BSZ05	Microtendipes nigrithorax CH388 CH388	0.111045
Microtendipes bimaculatus ZJCH046 BSZ01	Microtendipes nigrithorax CH388 CH388	0.110229
Microtendipes robustus ZJCH365 WYS168	Microtendipes nigrithorax CH388 CH388	0.120451
Microtendipes robustus|ZJCH286|WYS89	Microtendipes nigrithorax CH388 CH388	0.119808
Microtendipes nigrithorax CH413 CH413	Microtendipes nigrithorax CH388 CH388	0.0673449
Microtendipes nigrithorax CH412 CH412	Microtendipes nigrithorax CH388 CH388	0.0656471
Microtendipes nigrithorax CH410 CH410	Microtendipes nigrithorax CH388 CH388	0.0186664
Microtendipes nigrithorax CH409 CH409	Microtendipes nigrithorax CH388 CH388	0.00306749
Microtendipes nigrithorax CH407 CH407	Microtendipes nigrithorax CH388 CH388	0.0656471
Microtendipes nigrithorax CH418 CH418	Microtendipes nigrithorax CH388 CH388	0.0139345
Microtendipes nigrithorax CH392 CH392	Microtendipes nigrithorax CH388 CH388	0.0690064
Microtendipes nigrithorax CH422 CH422	Microtendipes nigrithorax CH388 CH388	0.0186664
Microtendipes bimaculatus ZJCH600 WYS403	Microtendipes tuberosus ZJCH232 BSZ99	0.149244
Microtendipes bimaculatus ZJCH551 WYS354	Microtendipes tuberosus ZJCH232 BSZ99	0.142889
Microtendipes bimaculatus ZJCH521 WYS324	Microtendipes tuberosus ZJCH232 BSZ99	0.140885
Microtendipes robustus ZJCH498 WYS301	Microtendipes tuberosus ZJCH232 BSZ99	0.129354
Microtendipes bimaculatus ZJCH495 WYS298	Microtendipes tuberosus ZJCH232 BSZ99	0.140943
Microtendipes robustus ZJCH482 WYS285	Microtendipes tuberosus ZJCH232 BSZ99	0.130063
Microtendipes robustus ZJCH474 WYS277	Microtendipes tuberosus ZJCH232 BSZ99	0.12384
Microtendipes robustus ZJCH470 WYS273	Microtendipes tuberosus ZJCH232 BSZ99	0.133398
Microtendipes bimaculatus ZJCH462 WYS265	Microtendipes tuberosus ZJCH232 BSZ99	0.137247
Microtendipes bimaculatus ZJCH457 WYS260	Microtendipes tuberosus ZJCH232 BSZ99	0.136613
Microtendipes wuyisensis ZJCH385 WYS188	Microtendipes tuberosus ZJCH232 BSZ99	0.144752
Microtendipes bimaculatus ZJCH240 BSZ107	Microtendipes tuberosus ZJCH232 BSZ99	0.147051
Microtendipes bimaculatus ZJCH228 BSZ95	Microtendipes tuberosus ZJCH232 BSZ99	0.142125
Microtendipes bimaculatus ZJCH217 BSZ84	Microtendipes tuberosus ZJCH232 BSZ99	0.13968
Microtendipes atrophia|HW013|HW013	Microtendipes tuberosus ZJCH232 BSZ99	0.153937
Microtendipes atrophia ZJCH204 BSZ71	Microtendipes tuberosus ZJCH232 BSZ99	0.161306
Microtendipes robustus ZJCH202 BSZ69	Microtendipes tuberosus ZJCH232 BSZ99	0.127671
Microtendipes bimaculatus ZJCH201 BSZ68	Microtendipes tuberosus ZJCH232 BSZ99	0.14195
Microtendipes robustus ZJCH120 WYS39	Microtendipes tuberosus ZJCH232 BSZ99	0.126109
Microtendipes bimaculatus ZJCH114 WYS33	Microtendipes tuberosus ZJCH232 BSZ99	0.14195
Microtendipes bimaculatus ZJCH104 WYS23	Microtendipes tuberosus ZJCH232 BSZ99	0.142
Microtendipes robustus ZJCH102 WYS21	Microtendipes tuberosus ZJCH232 BSZ99	0.134882
Microtendipes atrophia ZJCH077 BSZ32	Microtendipes tuberosus ZJCH232 BSZ99	0.158851
Microtendipes bimaculatus ZJCH073 BSZ28	Microtendipes tuberosus ZJCH232 BSZ99	0.14195
Microtendipes atrophia ZJCH072 BSZ27	Microtendipes tuberosus ZJCH232 BSZ99	0.161306
Microtendipes atrophia ZJCH067 BSZ22	Microtendipes tuberosus ZJCH232 BSZ99	0.158851
Microtendipes bimaculatus ZJCH050 BSZ05	Microtendipes tuberosus ZJCH232 BSZ99	0.14195
Microtendipes bimaculatus ZJCH046 BSZ01	Microtendipes tuberosus ZJCH232 BSZ99	0.14195
Microtendipes robustus ZJCH365 WYS168	Microtendipes tuberosus ZJCH232 BSZ99	0.127631
Microtendipes robustus|ZJCH286|WYS89	Microtendipes tuberosus ZJCH232 BSZ99	0.128467
Microtendipes nigrithorax CH413 CH413	Microtendipes tuberosus ZJCH232 BSZ99	0.118421
Microtendipes nigrithorax CH412 CH412	Microtendipes tuberosus ZJCH232 BSZ99	0.116057
Microtendipes nigrithorax CH410 CH410	Microtendipes tuberosus ZJCH232 BSZ99	0.10925
Microtendipes nigrithorax CH409 CH409	Microtendipes tuberosus ZJCH232 BSZ99	0.116259
Microtendipes nigrithorax CH407 CH407	Microtendipes tuberosus ZJCH232 BSZ99	0.116057
Microtendipes nigrithorax CH418 CH418	Microtendipes tuberosus ZJCH232 BSZ99	0.113967
Microtendipes nigrithorax CH392 CH392	Microtendipes tuberosus ZJCH232 BSZ99	0.118364
Microtendipes nigrithorax CH422 CH422	Microtendipes tuberosus ZJCH232 BSZ99	0.10925
Microtendipes nigrithorax CH388 CH388	Microtendipes tuberosus ZJCH232 BSZ99	0.116259
Microtendipes bimaculatus ZJCH600 WYS403	Microtendipes tuberosus|CH160|CH160	0.13645
Microtendipes bimaculatus ZJCH551 WYS354	Microtendipes tuberosus|CH160|CH160	0.129341
Microtendipes bimaculatus ZJCH521 WYS324	Microtendipes tuberosus|CH160|CH160	0.127547
Microtendipes robustus ZJCH498 WYS301	Microtendipes tuberosus|CH160|CH160	0.133987
Microtendipes bimaculatus ZJCH495 WYS298	Microtendipes tuberosus|CH160|CH160	0.133591
Microtendipes robustus ZJCH482 WYS285	Microtendipes tuberosus|CH160|CH160	0.130605
Microtendipes robustus ZJCH474 WYS277	Microtendipes tuberosus|CH160|CH160	0.125566
Microtendipes robustus ZJCH470 WYS273	Microtendipes tuberosus|CH160|CH160	0.133318
Microtendipes bimaculatus ZJCH462 WYS265	Microtendipes tuberosus|CH160|CH160	0.134302
Microtendipes bimaculatus ZJCH457 WYS260	Microtendipes tuberosus|CH160|CH160	0.136027
Microtendipes wuyisensis ZJCH385 WYS188	Microtendipes tuberosus|CH160|CH160	0.151331
Microtendipes bimaculatus ZJCH240 BSZ107	Microtendipes tuberosus|CH160|CH160	0.140477
Microtendipes bimaculatus ZJCH228 BSZ95	Microtendipes tuberosus|CH160|CH160	0.133769
Microtendipes bimaculatus ZJCH217 BSZ84	Microtendipes tuberosus|CH160|CH160	0.13645
Microtendipes atrophia|HW013|HW013	Microtendipes tuberosus|CH160|CH160	0.153765
Microtendipes atrophia ZJCH204 BSZ71	Microtendipes tuberosus|CH160|CH160	0.159618
Microtendipes robustus ZJCH202 BSZ69	Microtendipes tuberosus|CH160|CH160	0.130925
Microtendipes bimaculatus ZJCH201 BSZ68	Microtendipes tuberosus|CH160|CH160	0.129728
Microtendipes robustus ZJCH120 WYS39	Microtendipes tuberosus|CH160|CH160	0.131302
Microtendipes bimaculatus ZJCH114 WYS33	Microtendipes tuberosus|CH160|CH160	0.129233
Microtendipes bimaculatus ZJCH104 WYS23	Microtendipes tuberosus|CH160|CH160	0.131678
Microtendipes robustus ZJCH102 WYS21	Microtendipes tuberosus|CH160|CH160	0.140522
Microtendipes atrophia ZJCH077 BSZ32	Microtendipes tuberosus|CH160|CH160	0.157919
Microtendipes bimaculatus ZJCH073 BSZ28	Microtendipes tuberosus|CH160|CH160	0.133026
Microtendipes atrophia ZJCH072 BSZ27	Microtendipes tuberosus|CH160|CH160	0.159916
Microtendipes atrophia ZJCH067 BSZ22	Microtendipes tuberosus|CH160|CH160	0.157919
Microtendipes bimaculatus ZJCH050 BSZ05	Microtendipes tuberosus|CH160|CH160	0.13164
Microtendipes bimaculatus ZJCH046 BSZ01	Microtendipes tuberosus|CH160|CH160	0.130012
Microtendipes robustus ZJCH365 WYS168	Microtendipes tuberosus|CH160|CH160	0.131721
Microtendipes robustus|ZJCH286|WYS89	Microtendipes tuberosus|CH160|CH160	0.131395
Microtendipes nigrithorax CH413 CH413	Microtendipes tuberosus|CH160|CH160	0.110205
Microtendipes nigrithorax CH412 CH412	Microtendipes tuberosus|CH160|CH160	0.111994
Microtendipes nigrithorax CH410 CH410	Microtendipes tuberosus|CH160|CH160	0.117524
Microtendipes nigrithorax CH409 CH409	Microtendipes tuberosus|CH160|CH160	0.121128
Microtendipes nigrithorax CH407 CH407	Microtendipes tuberosus|CH160|CH160	0.110205
Microtendipes nigrithorax CH418 CH418	Microtendipes tuberosus|CH160|CH160	0.119349
Microtendipes nigrithorax CH392 CH392	Microtendipes tuberosus|CH160|CH160	0.115562
Microtendipes nigrithorax CH422 CH422	Microtendipes tuberosus|CH160|CH160	0.117524
Microtendipes nigrithorax CH388 CH388	Microtendipes tuberosus|CH160|CH160	0.121128
Microtendipes tuberosus ZJCH232 BSZ99	Microtendipes tuberosus|CH160|CH160	0.0306874
Microtendipes bimaculatus ZJCH600 WYS403	Microtendipes nigrithorax CH417 CH417	0.105852
Microtendipes bimaculatus ZJCH551 WYS354	Microtendipes nigrithorax CH417 CH417	0.102679
Microtendipes bimaculatus ZJCH521 WYS324	Microtendipes nigrithorax CH417 CH417	0.10241
Microtendipes robustus ZJCH498 WYS301	Microtendipes nigrithorax CH417 CH417	0.106968
Microtendipes bimaculatus ZJCH495 WYS298	Microtendipes nigrithorax CH417 CH417	0.111978
Microtendipes robustus ZJCH482 WYS285	Microtendipes nigrithorax CH417 CH417	0.103975
Microtendipes robustus ZJCH474 WYS277	Microtendipes nigrithorax CH417 CH417	0.106195
Microtendipes robustus ZJCH470 WYS273	Microtendipes nigrithorax CH417 CH417	0.10454
Microtendipes bimaculatus ZJCH462 WYS265	Microtendipes nigrithorax CH417 CH417	0.111599
Microtendipes bimaculatus ZJCH457 WYS260	Microtendipes nigrithorax CH417 CH417	0.114575
Microtendipes wuyisensis ZJCH385 WYS188	Microtendipes nigrithorax CH417 CH417	0.135765
Microtendipes bimaculatus ZJCH240 BSZ107	Microtendipes nigrithorax CH417 CH417	0.112274
Microtendipes bimaculatus ZJCH228 BSZ95	Microtendipes nigrithorax CH417 CH417	0.114618
Microtendipes bimaculatus ZJCH217 BSZ84	Microtendipes nigrithorax CH417 CH417	0.113329
Microtendipes atrophia|HW013|HW013	Microtendipes nigrithorax CH417 CH417	0.125371
Microtendipes atrophia ZJCH204 BSZ71	Microtendipes nigrithorax CH417 CH417	0.129223
Microtendipes robustus ZJCH202 BSZ69	Microtendipes nigrithorax CH417 CH417	0.103152
Microtendipes bimaculatus ZJCH201 BSZ68	Microtendipes nigrithorax CH417 CH417	0.103705
Microtendipes robustus ZJCH120 WYS39	Microtendipes nigrithorax CH417 CH417	0.110188
Microtendipes bimaculatus ZJCH114 WYS33	Microtendipes nigrithorax CH417 CH417	0.104775
Microtendipes bimaculatus ZJCH104 WYS23	Microtendipes nigrithorax CH417 CH417	0.105524
Microtendipes robustus ZJCH102 WYS21	Microtendipes nigrithorax CH417 CH417	0.108636
Microtendipes atrophia ZJCH077 BSZ32	Microtendipes nigrithorax CH417 CH417	0.126749
Microtendipes bimaculatus ZJCH073 BSZ28	Microtendipes nigrithorax CH417 CH417	0.106615
Microtendipes atrophia ZJCH072 BSZ27	Microtendipes nigrithorax CH417 CH417	0.128739
Microtendipes atrophia ZJCH067 BSZ22	Microtendipes nigrithorax CH417 CH417	0.128695
Microtendipes bimaculatus ZJCH050 BSZ05	Microtendipes nigrithorax CH417 CH417	0.105524
Microtendipes bimaculatus ZJCH046 BSZ01	Microtendipes nigrithorax CH417 CH417	0.10314
Microtendipes robustus ZJCH365 WYS168	Microtendipes nigrithorax CH417 CH417	0.114837
Microtendipes robustus|ZJCH286|WYS89	Microtendipes nigrithorax CH417 CH417	0.114064
Microtendipes nigrithorax CH413 CH413	Microtendipes nigrithorax CH417 CH417	0.0724252
Microtendipes nigrithorax CH412 CH412	Microtendipes nigrithorax CH417 CH417	0.0724252
Microtendipes nigrithorax CH410 CH410	Microtendipes nigrithorax CH417 CH417	0.00306749
Microtendipes nigrithorax CH409 CH409	Microtendipes nigrithorax CH417 CH417	0.0155069
Microtendipes nigrithorax CH407 CH407	Microtendipes nigrithorax CH417 CH417	0.0690064
Microtendipes nigrithorax CH418 CH418	Microtendipes nigrithorax CH417 CH417	0.00460833
Microtendipes nigrithorax CH392 CH392	Microtendipes nigrithorax CH417 CH417	0.0723813
Microtendipes nigrithorax CH422 CH422	Microtendipes nigrithorax CH417 CH417	0.00615392
Microtendipes nigrithorax CH388 CH388	Microtendipes nigrithorax CH417 CH417	0.0186664
Microtendipes tuberosus ZJCH232 BSZ99	Microtendipes nigrithorax CH417 CH417	0.111603
Microtendipes tuberosus|CH160|CH160	Microtendipes nigrithorax CH417 CH417	0.117524
Microtendipes bimaculatus ZJCH600 WYS403	Microtendipes nigrithorax|CH377|CH377	0.121022
Microtendipes bimaculatus ZJCH551 WYS354	Microtendipes nigrithorax|CH377|CH377	0.117836
Microtendipes bimaculatus ZJCH521 WYS324	Microtendipes nigrithorax|CH377|CH377	0.115861
Microtendipes robustus ZJCH498 WYS301	Microtendipes nigrithorax|CH377|CH377	0.108978
Microtendipes bimaculatus ZJCH495 WYS298	Microtendipes nigrithorax|CH377|CH377	0.123672
Microtendipes robustus ZJCH482 WYS285	Microtendipes nigrithorax|CH377|CH377	0.109736
Microtendipes robustus ZJCH474 WYS277	Microtendipes nigrithorax|CH377|CH377	0.106316
Microtendipes robustus ZJCH470 WYS273	Microtendipes nigrithorax|CH377|CH377	0.108446
Microtendipes bimaculatus ZJCH462 WYS265	Microtendipes nigrithorax|CH377|CH377	0.117192
Microtendipes bimaculatus ZJCH457 WYS260	Microtendipes nigrithorax|CH377|CH377	0.120309
Microtendipes wuyisensis ZJCH385 WYS188	Microtendipes nigrithorax|CH377|CH377	0.149699
Microtendipes bimaculatus ZJCH240 BSZ107	Microtendipes nigrithorax|CH377|CH377	0.121672
Microtendipes bimaculatus ZJCH228 BSZ95	Microtendipes nigrithorax|CH377|CH377	0.114673
Microtendipes bimaculatus ZJCH217 BSZ84	Microtendipes nigrithorax|CH377|CH377	0.117183
Microtendipes atrophia|HW013|HW013	Microtendipes nigrithorax|CH377|CH377	0.130925
Microtendipes atrophia ZJCH204 BSZ71	Microtendipes nigrithorax|CH377|CH377	0.138588
Microtendipes robustus ZJCH202 BSZ69	Microtendipes nigrithorax|CH377|CH377	0.108789
Microtendipes bimaculatus ZJCH201 BSZ68	Microtendipes nigrithorax|CH377|CH377	0.114801
Microtendipes robustus ZJCH120 WYS39	Microtendipes nigrithorax|CH377|CH377	0.116083
Microtendipes bimaculatus ZJCH114 WYS33	Microtendipes nigrithorax|CH377|CH377	0.117893
Microtendipes bimaculatus ZJCH104 WYS23	Microtendipes nigrithorax|CH377|CH377	0.120409
Microtendipes robustus ZJCH102 WYS21	Microtendipes nigrithorax|CH377|CH377	0.112513
Microtendipes atrophia ZJCH077 BSZ32	Microtendipes nigrithorax|CH377|CH377	0.132454
Microtendipes bimaculatus ZJCH073 BSZ28	Microtendipes nigrithorax|CH377|CH377	0.117893
Microtendipes atrophia ZJCH072 BSZ27	Microtendipes nigrithorax|CH377|CH377	0.134442
Microtendipes atrophia ZJCH067 BSZ22	Microtendipes nigrithorax|CH377|CH377	0.136368
Microtendipes bimaculatus ZJCH050 BSZ05	Microtendipes nigrithorax|CH377|CH377	0.11856
Microtendipes bimaculatus ZJCH046 BSZ01	Microtendipes nigrithorax|CH377|CH377	0.115625
Microtendipes robustus ZJCH365 WYS168	Microtendipes nigrithorax|CH377|CH377	0.116677
Microtendipes robustus|ZJCH286|WYS89	Microtendipes nigrithorax|CH377|CH377	0.119766
Microtendipes nigrithorax CH413 CH413	Microtendipes nigrithorax|CH377|CH377	0.00460833
Microtendipes nigrithorax CH412 CH412	Microtendipes nigrithorax|CH377|CH377	0.00153139
Microtendipes nigrithorax CH410 CH410	Microtendipes nigrithorax|CH377|CH377	0.0690064
Microtendipes nigrithorax CH409 CH409	Microtendipes nigrithorax|CH377|CH377	0.0656471
Microtendipes nigrithorax CH407 CH407	Microtendipes nigrithorax|CH377|CH377	0.00306749
Microtendipes nigrithorax CH418 CH418	Microtendipes nigrithorax|CH377|CH377	0.0707128
Microtendipes nigrithorax CH392 CH392	Microtendipes nigrithorax|CH377|CH377	0.00460301
Microtendipes nigrithorax CH422 CH422	Microtendipes nigrithorax|CH377|CH377	0.0690064
Microtendipes nigrithorax CH388 CH388	Microtendipes nigrithorax|CH377|CH377	0.0656471
Microtendipes tuberosus ZJCH232 BSZ99	Microtendipes nigrithorax|CH377|CH377	0.118421
Microtendipes tuberosus|CH160|CH160	Microtendipes nigrithorax|CH377|CH377	0.113789
Microtendipes nigrithorax CH417 CH417	Microtendipes nigrithorax|CH377|CH377	0.0724252
Microtendipes bimaculatus ZJCH600 WYS403	Microtendipes wuyisensis ZJCH259 WYS62	0.135083
Microtendipes bimaculatus ZJCH551 WYS354	Microtendipes wuyisensis ZJCH259 WYS62	0.122059
Microtendipes bimaculatus ZJCH521 WYS324	Microtendipes wuyisensis ZJCH259 WYS62	0.12212
Microtendipes robustus ZJCH498 WYS301	Microtendipes wuyisensis ZJCH259 WYS62	0.134357
Microtendipes bimaculatus ZJCH495 WYS298	Microtendipes wuyisensis ZJCH259 WYS62	0.132104
Microtendipes robustus ZJCH482 WYS285	Microtendipes wuyisensis ZJCH259 WYS62	0.136826
Microtendipes robustus ZJCH474 WYS277	Microtendipes wuyisensis ZJCH259 WYS62	0.129831
Microtendipes robustus ZJCH470 WYS273	Microtendipes wuyisensis ZJCH259 WYS62	0.133716
Microtendipes bimaculatus ZJCH462 WYS265	Microtendipes wuyisensis ZJCH259 WYS62	0.128971
Microtendipes bimaculatus ZJCH457 WYS260	Microtendipes wuyisensis ZJCH259 WYS62	0.13043
Microtendipes wuyisensis ZJCH385 WYS188	Microtendipes wuyisensis ZJCH259 WYS62	0.00324676
Microtendipes bimaculatus ZJCH240 BSZ107	Microtendipes wuyisensis ZJCH259 WYS62	0.121275
Microtendipes bimaculatus ZJCH228 BSZ95	Microtendipes wuyisensis ZJCH259 WYS62	0.121275
Microtendipes bimaculatus ZJCH217 BSZ84	Microtendipes wuyisensis ZJCH259 WYS62	0.123224
Microtendipes atrophia|HW013|HW013	Microtendipes wuyisensis ZJCH259 WYS62	0.121785
Microtendipes atrophia ZJCH204 BSZ71	Microtendipes wuyisensis ZJCH259 WYS62	0.115378
Microtendipes robustus ZJCH202 BSZ69	Microtendipes wuyisensis ZJCH259 WYS62	0.126944
Microtendipes bimaculatus ZJCH201 BSZ68	Microtendipes wuyisensis ZJCH259 WYS62	0.123295
Microtendipes robustus ZJCH120 WYS39	Microtendipes wuyisensis ZJCH259 WYS62	0.127684
Microtendipes bimaculatus ZJCH114 WYS33	Microtendipes wuyisensis ZJCH259 WYS62	0.121341
Microtendipes bimaculatus ZJCH104 WYS23	Microtendipes wuyisensis ZJCH259 WYS62	0.127146
Microtendipes robustus ZJCH102 WYS21	Microtendipes wuyisensis ZJCH259 WYS62	0.136826
Microtendipes atrophia ZJCH077 BSZ32	Microtendipes wuyisensis ZJCH259 WYS62	0.11705
Microtendipes bimaculatus ZJCH073 BSZ28	Microtendipes wuyisensis ZJCH259 WYS62	0.122015
Microtendipes atrophia ZJCH072 BSZ27	Microtendipes wuyisensis ZJCH259 WYS62	0.113029
Microtendipes atrophia ZJCH067 BSZ22	Microtendipes wuyisensis ZJCH259 WYS62	0.112993
Microtendipes bimaculatus ZJCH050 BSZ05	Microtendipes wuyisensis ZJCH259 WYS62	0.122701
Microtendipes bimaculatus ZJCH046 BSZ01	Microtendipes wuyisensis ZJCH259 WYS62	0.123295
Microtendipes robustus ZJCH365 WYS168	Microtendipes wuyisensis ZJCH259 WYS62	0.134695
Microtendipes robustus|ZJCH286|WYS89	Microtendipes wuyisensis ZJCH259 WYS62	0.133493
Microtendipes nigrithorax CH413 CH413	Microtendipes wuyisensis ZJCH259 WYS62	0.144874
Microtendipes nigrithorax CH412 CH412	Microtendipes wuyisensis ZJCH259 WYS62	0.146907
Microtendipes nigrithorax CH410 CH410	Microtendipes wuyisensis ZJCH259 WYS62	0.14075
Microtendipes nigrithorax CH409 CH409	Microtendipes wuyisensis ZJCH259 WYS62	0.134695
Microtendipes nigrithorax CH407 CH407	Microtendipes wuyisensis ZJCH259 WYS62	0.144874
Microtendipes nigrithorax CH418 CH418	Microtendipes wuyisensis ZJCH259 WYS62	0.13675
Microtendipes nigrithorax CH392 CH392	Microtendipes wuyisensis ZJCH259 WYS62	0.148847
Microtendipes nigrithorax CH422 CH422	Microtendipes wuyisensis ZJCH259 WYS62	0.14075
Microtendipes nigrithorax CH388 CH388	Microtendipes wuyisensis ZJCH259 WYS62	0.138671
Microtendipes tuberosus ZJCH232 BSZ99	Microtendipes wuyisensis ZJCH259 WYS62	0.149727
Microtendipes tuberosus|CH160|CH160	Microtendipes wuyisensis ZJCH259 WYS62	0.148752
Microtendipes nigrithorax CH417 CH417	Microtendipes wuyisensis ZJCH259 WYS62	0.13675
Microtendipes nigrithorax|CH377|CH377	Microtendipes wuyisensis ZJCH259 WYS62	0.144874
Microtendipes bimaculatus ZJCH600 WYS403	Microtendipes wuyisensis ZJCH129 WYS48	0.134299
Microtendipes bimaculatus ZJCH551 WYS354	Microtendipes wuyisensis ZJCH129 WYS48	0.122103
Microtendipes bimaculatus ZJCH521 WYS324	Microtendipes wuyisensis ZJCH129 WYS48	0.122103
Microtendipes robustus ZJCH498 WYS301	Microtendipes wuyisensis ZJCH129 WYS48	0.127898
Microtendipes bimaculatus ZJCH495 WYS298	Microtendipes wuyisensis ZJCH129 WYS48	0.132233
Microtendipes robustus ZJCH482 WYS285	Microtendipes wuyisensis ZJCH129 WYS48	0.134033
Microtendipes robustus ZJCH474 WYS277	Microtendipes wuyisensis ZJCH129 WYS48	0.12587
Microtendipes robustus ZJCH470 WYS273	Microtendipes wuyisensis ZJCH129 WYS48	0.132059
Microtendipes bimaculatus ZJCH462 WYS265	Microtendipes wuyisensis ZJCH129 WYS48	0.127969
Microtendipes bimaculatus ZJCH457 WYS260	Microtendipes wuyisensis ZJCH129 WYS48	0.125936
Microtendipes wuyisensis ZJCH385 WYS188	Microtendipes wuyisensis ZJCH129 WYS48	0.00167785
Microtendipes bimaculatus ZJCH240 BSZ107	Microtendipes wuyisensis ZJCH129 WYS48	0.112143
Microtendipes bimaculatus ZJCH228 BSZ95	Microtendipes wuyisensis ZJCH129 WYS48	0.112143
Microtendipes bimaculatus ZJCH217 BSZ84	Microtendipes wuyisensis ZJCH129 WYS48	0.114135
Microtendipes atrophia|HW013|HW013	Microtendipes wuyisensis ZJCH129 WYS48	0.116356
Microtendipes atrophia ZJCH204 BSZ71	Microtendipes wuyisensis ZJCH129 WYS48	0.109967
Microtendipes robustus ZJCH202 BSZ69	Microtendipes wuyisensis ZJCH129 WYS48	0.12385
Microtendipes bimaculatus ZJCH201 BSZ68	Microtendipes wuyisensis ZJCH129 WYS48	0.122103
Microtendipes robustus ZJCH120 WYS39	Microtendipes wuyisensis ZJCH129 WYS48	0.121838
Microtendipes bimaculatus ZJCH114 WYS33	Microtendipes wuyisensis ZJCH129 WYS48	0.120083
Microtendipes bimaculatus ZJCH104 WYS23	Microtendipes wuyisensis ZJCH129 WYS48	0.126085
Microtendipes robustus ZJCH102 WYS21	Microtendipes wuyisensis ZJCH129 WYS48	0.13198
Microtendipes atrophia ZJCH077 BSZ32	Microtendipes wuyisensis ZJCH129 WYS48	0.111346
Microtendipes bimaculatus ZJCH073 BSZ28	Microtendipes wuyisensis ZJCH129 WYS48	0.120713
Microtendipes atrophia ZJCH072 BSZ27	Microtendipes wuyisensis ZJCH129 WYS48	0.10721
Microtendipes atrophia ZJCH067 BSZ22	Microtendipes wuyisensis ZJCH129 WYS48	0.107179
Microtendipes bimaculatus ZJCH050 BSZ05	Microtendipes wuyisensis ZJCH129 WYS48	0.121438
Microtendipes bimaculatus ZJCH046 BSZ01	Microtendipes wuyisensis ZJCH129 WYS48	0.122103
Microtendipes robustus ZJCH365 WYS168	Microtendipes wuyisensis ZJCH129 WYS48	0.127775
Microtendipes robustus|ZJCH286|WYS89	Microtendipes wuyisensis ZJCH129 WYS48	0.127775
Microtendipes nigrithorax CH413 CH413	Microtendipes wuyisensis ZJCH129 WYS48	0.144429
Microtendipes nigrithorax CH412 CH412	Microtendipes wuyisensis ZJCH129 WYS48	0.146534
Microtendipes nigrithorax CH410 CH410	Microtendipes wuyisensis ZJCH129 WYS48	0.133956
Microtendipes nigrithorax CH409 CH409	Microtendipes wuyisensis ZJCH129 WYS48	0.127775
Microtendipes nigrithorax CH407 CH407	Microtendipes wuyisensis ZJCH129 WYS48	0.144429
Microtendipes nigrithorax CH418 CH418	Microtendipes wuyisensis ZJCH129 WYS48	0.129866
Microtendipes nigrithorax CH392 CH392	Microtendipes wuyisensis ZJCH129 WYS48	0.148541
Microtendipes nigrithorax CH422 CH422	Microtendipes wuyisensis ZJCH129 WYS48	0.133956
Microtendipes nigrithorax CH388 CH388	Microtendipes wuyisensis ZJCH129 WYS48	0.13184
Microtendipes tuberosus ZJCH232 BSZ99	Microtendipes wuyisensis ZJCH129 WYS48	0.13412
Microtendipes tuberosus|CH160|CH160	Microtendipes wuyisensis ZJCH129 WYS48	0.140245
Microtendipes nigrithorax CH417 CH417	Microtendipes wuyisensis ZJCH129 WYS48	0.129866
Microtendipes nigrithorax|CH377|CH377	Microtendipes wuyisensis ZJCH129 WYS48	0.144429
Microtendipes wuyisensis ZJCH259 WYS62	Microtendipes wuyisensis ZJCH129 WYS48	0.00505055
Microtendipes bimaculatus ZJCH600 WYS403	Microtendipes wuyiensis ZJCH382 WYS185	0.136994
Microtendipes bimaculatus ZJCH551 WYS354	Microtendipes wuyiensis ZJCH382 WYS185	0.123951
Microtendipes bimaculatus ZJCH521 WYS324	Microtendipes wuyiensis ZJCH382 WYS185	0.118075
Microtendipes robustus ZJCH498 WYS301	Microtendipes wuyiensis ZJCH382 WYS185	0.132282
Microtendipes bimaculatus ZJCH495 WYS298	Microtendipes wuyiensis ZJCH382 WYS185	0.132013
Microtendipes robustus ZJCH482 WYS285	Microtendipes wuyiensis ZJCH382 WYS185	0.130809
Microtendipes robustus ZJCH474 WYS277	Microtendipes wuyiensis ZJCH382 WYS185	0.125761
Microtendipes robustus ZJCH470 WYS273	Microtendipes wuyiensis ZJCH382 WYS185	0.127684
Microtendipes bimaculatus ZJCH462 WYS265	Microtendipes wuyiensis ZJCH382 WYS185	0.12363
Microtendipes bimaculatus ZJCH457 WYS260	Microtendipes wuyiensis ZJCH382 WYS185	0.124416
Microtendipes wuyisensis ZJCH385 WYS188	Microtendipes wuyiensis ZJCH382 WYS185	0.0229192
Microtendipes bimaculatus ZJCH240 BSZ107	Microtendipes wuyiensis ZJCH382 WYS185	0.121811
Microtendipes bimaculatus ZJCH228 BSZ95	Microtendipes wuyiensis ZJCH382 WYS185	0.120577
Microtendipes bimaculatus ZJCH217 BSZ84	Microtendipes wuyiensis ZJCH382 WYS185	0.119276
Microtendipes atrophia|HW013|HW013	Microtendipes wuyiensis ZJCH382 WYS185	0.122359
Microtendipes atrophia ZJCH204 BSZ71	Microtendipes wuyiensis ZJCH382 WYS185	0.119798
Microtendipes robustus ZJCH202 BSZ69	Microtendipes wuyiensis ZJCH382 WYS185	0.121667
Microtendipes bimaculatus ZJCH201 BSZ68	Microtendipes wuyiensis ZJCH382 WYS185	0.125738
Microtendipes robustus ZJCH120 WYS39	Microtendipes wuyiensis ZJCH382 WYS185	0.12175
Microtendipes bimaculatus ZJCH114 WYS33	Microtendipes wuyiensis ZJCH382 WYS185	0.1238
Microtendipes bimaculatus ZJCH104 WYS23	Microtendipes wuyiensis ZJCH382 WYS185	0.129563
Microtendipes robustus ZJCH102 WYS21	Microtendipes wuyiensis ZJCH382 WYS185	0.133273
Microtendipes atrophia ZJCH077 BSZ32	Microtendipes wuyiensis ZJCH382 WYS185	0.121735
Microtendipes bimaculatus ZJCH073 BSZ28	Microtendipes wuyiensis ZJCH382 WYS185	0.124595
Microtendipes atrophia ZJCH072 BSZ27	Microtendipes wuyiensis ZJCH382 WYS185	0.117731
Microtendipes atrophia ZJCH067 BSZ22	Microtendipes wuyiensis ZJCH382 WYS185	0.117694
Microtendipes bimaculatus ZJCH050 BSZ05	Microtendipes wuyiensis ZJCH382 WYS185	0.125248
Microtendipes bimaculatus ZJCH046 BSZ01	Microtendipes wuyiensis ZJCH382 WYS185	0.125738
Microtendipes robustus ZJCH365 WYS168	Microtendipes wuyiensis ZJCH382 WYS185	0.133158
Microtendipes robustus|ZJCH286|WYS89	Microtendipes wuyiensis ZJCH382 WYS185	0.131449
Microtendipes nigrithorax CH413 CH413	Microtendipes wuyiensis ZJCH382 WYS185	0.147163
Microtendipes nigrithorax CH412 CH412	Microtendipes wuyiensis ZJCH382 WYS185	0.149179
Microtendipes nigrithorax CH410 CH410	Microtendipes wuyiensis ZJCH382 WYS185	0.133339
Microtendipes nigrithorax CH409 CH409	Microtendipes wuyiensis ZJCH382 WYS185	0.13132
Microtendipes nigrithorax CH407 CH407	Microtendipes wuyiensis ZJCH382 WYS185	0.147163
Microtendipes nigrithorax CH418 CH418	Microtendipes wuyiensis ZJCH382 WYS185	0.133339
Microtendipes nigrithorax CH392 CH392	Microtendipes wuyiensis ZJCH382 WYS185	0.151108
Microtendipes nigrithorax CH422 CH422	Microtendipes wuyiensis ZJCH382 WYS185	0.133339
Microtendipes nigrithorax CH388 CH388	Microtendipes wuyiensis ZJCH382 WYS185	0.135234
Microtendipes tuberosus ZJCH232 BSZ99	Microtendipes wuyiensis ZJCH382 WYS185	0.149625
Microtendipes tuberosus|CH160|CH160	Microtendipes wuyiensis ZJCH382 WYS185	0.149001
Microtendipes nigrithorax CH417 CH417	Microtendipes wuyiensis ZJCH382 WYS185	0.129432
Microtendipes nigrithorax|CH377|CH377	Microtendipes wuyiensis ZJCH382 WYS185	0.147163
Microtendipes wuyisensis ZJCH259 WYS62	Microtendipes wuyiensis ZJCH382 WYS185	0.0231466
Microtendipes wuyisensis ZJCH129 WYS48	Microtendipes wuyiensis ZJCH382 WYS185	0.0239793
Microtendipes bimaculatus ZJCH600 WYS403	Microtendipes wuyisensis ZJCH285 WYS88	0.134141
Microtendipes bimaculatus ZJCH551 WYS354	Microtendipes wuyisensis ZJCH285 WYS88	0.12212
Microtendipes bimaculatus ZJCH521 WYS324	Microtendipes wuyisensis ZJCH285 WYS88	0.12212
Microtendipes robustus ZJCH498 WYS301	Microtendipes wuyisensis ZJCH285 WYS88	0.127823
Microtendipes bimaculatus ZJCH495 WYS298	Microtendipes wuyisensis ZJCH285 WYS88	0.132104
Microtendipes robustus ZJCH482 WYS285	Microtendipes wuyisensis ZJCH285 WYS88	0.133872
Microtendipes robustus ZJCH474 WYS277	Microtendipes wuyisensis ZJCH285 WYS88	0.125823
Microtendipes robustus ZJCH470 WYS273	Microtendipes wuyisensis ZJCH285 WYS88	0.131928
Microtendipes bimaculatus ZJCH462 WYS265	Microtendipes wuyisensis ZJCH285 WYS88	0.125891
Microtendipes bimaculatus ZJCH457 WYS260	Microtendipes wuyisensis ZJCH285 WYS88	0.123895
Microtendipes wuyisensis ZJCH385 WYS188	Microtendipes wuyisensis ZJCH285 WYS88	0
Microtendipes bimaculatus ZJCH240 BSZ107	Microtendipes wuyisensis ZJCH285 WYS88	0.1123
Microtendipes bimaculatus ZJCH228 BSZ95	Microtendipes wuyisensis ZJCH285 WYS88	0.1123
Microtendipes bimaculatus ZJCH217 BSZ84	Microtendipes wuyisensis ZJCH285 WYS88	0.114265
Microtendipes atrophia|HW013|HW013	Microtendipes wuyisensis ZJCH285 WYS88	0.114419
Microtendipes atrophia ZJCH204 BSZ71	Microtendipes wuyisensis ZJCH285 WYS88	0.108208
Microtendipes robustus ZJCH202 BSZ69	Microtendipes wuyisensis ZJCH285 WYS88	0.123831
Microtendipes bimaculatus ZJCH201 BSZ68	Microtendipes wuyisensis ZJCH285 WYS88	0.12212
Microtendipes robustus ZJCH120 WYS39	Microtendipes wuyisensis ZJCH285 WYS88	0.121847
Microtendipes bimaculatus ZJCH114 WYS33	Microtendipes wuyisensis ZJCH285 WYS88	0.120128
Microtendipes bimaculatus ZJCH104 WYS23	Microtendipes wuyisensis ZJCH285 WYS88	0.126043
Microtendipes robustus ZJCH102 WYS21	Microtendipes wuyisensis ZJCH285 WYS88	0.131848
Microtendipes atrophia ZJCH077 BSZ32	Microtendipes wuyisensis ZJCH285 WYS88	0.109451
Microtendipes bimaculatus ZJCH073 BSZ28	Microtendipes wuyisensis ZJCH285 WYS88	0.120749
Microtendipes atrophia ZJCH072 BSZ27	Microtendipes wuyisensis ZJCH285 WYS88	0.10539
Microtendipes atrophia ZJCH067 BSZ22	Microtendipes wuyisensis ZJCH285 WYS88	0.105361
Microtendipes bimaculatus ZJCH050 BSZ05	Microtendipes wuyisensis ZJCH285 WYS88	0.121464
Microtendipes bimaculatus ZJCH046 BSZ01	Microtendipes wuyisensis ZJCH285 WYS88	0.12212
Microtendipes robustus ZJCH365 WYS168	Microtendipes wuyisensis ZJCH285 WYS88	0.127696
Microtendipes robustus|ZJCH286|WYS89	Microtendipes wuyisensis ZJCH285 WYS88	0.127696
Microtendipes nigrithorax CH413 CH413	Microtendipes wuyisensis ZJCH285 WYS88	0.148168
Microtendipes nigrithorax CH412 CH412	Microtendipes wuyisensis ZJCH285 WYS88	0.150256
Microtendipes nigrithorax CH410 CH410	Microtendipes wuyisensis ZJCH285 WYS88	0.137777
Microtendipes nigrithorax CH409 CH409	Microtendipes wuyisensis ZJCH285 WYS88	0.131641
Microtendipes nigrithorax CH407 CH407	Microtendipes wuyisensis ZJCH285 WYS88	0.148168
Microtendipes nigrithorax CH418 CH418	Microtendipes wuyisensis ZJCH285 WYS88	0.13372
Microtendipes nigrithorax CH392 CH392	Microtendipes wuyisensis ZJCH285 WYS88	0.152241
Microtendipes nigrithorax CH422 CH422	Microtendipes wuyisensis ZJCH285 WYS88	0.137777
Microtendipes nigrithorax CH388 CH388	Microtendipes wuyisensis ZJCH285 WYS88	0.135673
Microtendipes tuberosus ZJCH232 BSZ99	Microtendipes wuyisensis ZJCH285 WYS88	0.143793
Microtendipes tuberosus|CH160|CH160	Microtendipes wuyisensis ZJCH285 WYS88	0.148065
Microtendipes nigrithorax CH417 CH417	Microtendipes wuyisensis ZJCH285 WYS88	0.13372
Microtendipes nigrithorax|CH377|CH377	Microtendipes wuyisensis ZJCH285 WYS88	0.148168
Microtendipes wuyisensis ZJCH259 WYS62	Microtendipes wuyisensis ZJCH285 WYS88	0.00331127
Microtendipes wuyisensis ZJCH129 WYS48	Microtendipes wuyisensis ZJCH285 WYS88	0.00167785
Microtendipes wuyiensis ZJCH382 WYS185	Microtendipes wuyisensis ZJCH285 WYS88	0.0218911
Microtendipes bimaculatus ZJCH600 WYS403	Microtendipes wuyisensis ZJCH406 WYS209	0.133087
Microtendipes bimaculatus ZJCH551 WYS354	Microtendipes wuyisensis ZJCH406 WYS209	0.120098
Microtendipes bimaculatus ZJCH521 WYS324	Microtendipes wuyisensis ZJCH406 WYS209	0.120128
Microtendipes robustus ZJCH498 WYS301	Microtendipes wuyisensis ZJCH406 WYS209	0.132353
Microtendipes bimaculatus ZJCH495 WYS298	Microtendipes wuyisensis ZJCH406 WYS209	0.130076
Microtendipes robustus ZJCH482 WYS285	Microtendipes wuyisensis ZJCH406 WYS209	0.134834
Microtendipes robustus ZJCH474 WYS277	Microtendipes wuyisensis ZJCH406 WYS209	0.127823
Microtendipes robustus ZJCH470 WYS273	Microtendipes wuyisensis ZJCH406 WYS209	0.13172
Microtendipes bimaculatus ZJCH462 WYS265	Microtendipes wuyisensis ZJCH406 WYS209	0.126883
Microtendipes bimaculatus ZJCH457 WYS260	Microtendipes wuyisensis ZJCH406 WYS209	0.128438
Microtendipes wuyisensis ZJCH385 WYS188	Microtendipes wuyisensis ZJCH406 WYS209	0.00159745
Microtendipes bimaculatus ZJCH240 BSZ107	Microtendipes wuyisensis ZJCH406 WYS209	0.119323
Microtendipes bimaculatus ZJCH228 BSZ95	Microtendipes wuyisensis ZJCH406 WYS209	0.118707
Microtendipes bimaculatus ZJCH217 BSZ84	Microtendipes wuyisensis ZJCH406 WYS209	0.121275
Microtendipes atrophia|HW013|HW013	Microtendipes wuyisensis ZJCH406 WYS209	0.121744
Microtendipes atrophia ZJCH204 BSZ71	Microtendipes wuyisensis ZJCH406 WYS209	0.115432
Microtendipes robustus ZJCH202 BSZ69	Microtendipes wuyisensis ZJCH406 WYS209	0.124901
Microtendipes bimaculatus ZJCH201 BSZ68	Microtendipes wuyisensis ZJCH406 WYS209	0.123221
Microtendipes robustus ZJCH120 WYS39	Microtendipes wuyisensis ZJCH406 WYS209	0.125715
Microtendipes bimaculatus ZJCH114 WYS33	Microtendipes wuyisensis ZJCH406 WYS209	0.120006
Microtendipes bimaculatus ZJCH104 WYS23	Microtendipes wuyisensis ZJCH406 WYS209	0.127015
Microtendipes robustus ZJCH102 WYS21	Microtendipes wuyisensis ZJCH406 WYS209	0.136552
Microtendipes atrophia ZJCH077 BSZ32	Microtendipes wuyisensis ZJCH406 WYS209	0.117083
Microtendipes bimaculatus ZJCH073 BSZ28	Microtendipes wuyisensis ZJCH406 WYS209	0.121959
Microtendipes atrophia ZJCH072 BSZ27	Microtendipes wuyisensis ZJCH406 WYS209	0.113124
Microtendipes atrophia ZJCH067 BSZ22	Microtendipes wuyisensis ZJCH406 WYS209	0.113091
Microtendipes bimaculatus ZJCH050 BSZ05	Microtendipes wuyisensis ZJCH406 WYS209	0.122634
Microtendipes bimaculatus ZJCH046 BSZ01	Microtendipes wuyisensis ZJCH406 WYS209	0.123221
Microtendipes robustus ZJCH365 WYS168	Microtendipes wuyisensis ZJCH406 WYS209	0.13446
Microtendipes robustus|ZJCH286|WYS89	Microtendipes wuyisensis ZJCH406 WYS209	0.131509
Microtendipes nigrithorax CH413 CH413	Microtendipes wuyisensis ZJCH406 WYS209	0.148481
Microtendipes nigrithorax CH412 CH412	Microtendipes wuyisensis ZJCH406 WYS209	0.150497
Microtendipes nigrithorax CH410 CH410	Microtendipes wuyisensis ZJCH406 WYS209	0.138445
Microtendipes nigrithorax CH409 CH409	Microtendipes wuyisensis ZJCH406 WYS209	0.132514
Microtendipes nigrithorax CH407 CH407	Microtendipes wuyisensis ZJCH406 WYS209	0.148481
Microtendipes nigrithorax CH418 CH418	Microtendipes wuyisensis ZJCH406 WYS209	0.134523
Microtendipes nigrithorax CH392 CH392	Microtendipes wuyisensis ZJCH406 WYS209	0.152418
Microtendipes nigrithorax CH422 CH422	Microtendipes wuyisensis ZJCH406 WYS209	0.138445
Microtendipes nigrithorax CH388 CH388	Microtendipes wuyisensis ZJCH406 WYS209	0.136413
Microtendipes tuberosus ZJCH232 BSZ99	Microtendipes wuyisensis ZJCH406 WYS209	0.147233
Microtendipes tuberosus|CH160|CH160	Microtendipes wuyisensis ZJCH406 WYS209	0.15013
Microtendipes nigrithorax CH417 CH417	Microtendipes wuyisensis ZJCH406 WYS209	0.134523
Microtendipes nigrithorax|CH377|CH377	Microtendipes wuyisensis ZJCH406 WYS209	0.148481
Microtendipes wuyisensis ZJCH259 WYS62	Microtendipes wuyisensis ZJCH406 WYS209	0.00162075
Microtendipes wuyisensis ZJCH129 WYS48	Microtendipes wuyisensis ZJCH406 WYS209	0.00336136
Microtendipes wuyiensis ZJCH382 WYS185	Microtendipes wuyisensis ZJCH406 WYS209	0.021247
Microtendipes wuyisensis ZJCH285 WYS88	Microtendipes wuyisensis ZJCH406 WYS209	0.00165289
Microtendipes bimaculatus ZJCH600 WYS403	Microtendipes wuyisensis ZJCH396 WYS199	0.135083
Microtendipes bimaculatus ZJCH551 WYS354	Microtendipes wuyisensis ZJCH396 WYS199	0.122059
Microtendipes bimaculatus ZJCH521 WYS324	Microtendipes wuyisensis ZJCH396 WYS199	0.12212
Microtendipes robustus ZJCH498 WYS301	Microtendipes wuyisensis ZJCH396 WYS199	0.134357
Microtendipes bimaculatus ZJCH495 WYS298	Microtendipes wuyisensis ZJCH396 WYS199	0.128056
Microtendipes robustus ZJCH482 WYS285	Microtendipes wuyisensis ZJCH396 WYS199	0.136826
Microtendipes robustus ZJCH474 WYS277	Microtendipes wuyisensis ZJCH396 WYS199	0.129831
Microtendipes robustus ZJCH470 WYS273	Microtendipes wuyisensis ZJCH396 WYS199	0.133716
Microtendipes bimaculatus ZJCH462 WYS265	Microtendipes wuyisensis ZJCH396 WYS199	0.128817
Microtendipes bimaculatus ZJCH457 WYS260	Microtendipes wuyisensis ZJCH396 WYS199	0.13043
Microtendipes wuyisensis ZJCH385 WYS188	Microtendipes wuyisensis ZJCH396 WYS199	0.00320001
Microtendipes bimaculatus ZJCH240 BSZ107	Microtendipes wuyisensis ZJCH396 WYS199	0.121235
Microtendipes bimaculatus ZJCH228 BSZ95	Microtendipes wuyisensis ZJCH396 WYS199	0.120637
Microtendipes bimaculatus ZJCH217 BSZ84	Microtendipes wuyisensis ZJCH396 WYS199	0.123224
Microtendipes atrophia|HW013|HW013	Microtendipes wuyisensis ZJCH396 WYS199	0.12372
Microtendipes atrophia ZJCH204 BSZ71	Microtendipes wuyisensis ZJCH396 WYS199	0.117322
Microtendipes robustus ZJCH202 BSZ69	Microtendipes wuyisensis ZJCH396 WYS199	0.126824
Microtendipes bimaculatus ZJCH201 BSZ68	Microtendipes wuyisensis ZJCH396 WYS199	0.125151
Microtendipes robustus ZJCH120 WYS39	Microtendipes wuyisensis ZJCH396 WYS199	0.127684
Microtendipes bimaculatus ZJCH114 WYS33	Microtendipes wuyisensis ZJCH396 WYS199	0.121933
Microtendipes bimaculatus ZJCH104 WYS23	Microtendipes wuyisensis ZJCH396 WYS199	0.128957
Microtendipes robustus ZJCH102 WYS21	Microtendipes wuyisensis ZJCH396 WYS199	0.138521
Microtendipes atrophia ZJCH077 BSZ32	Microtendipes wuyisensis ZJCH396 WYS199	0.117083
Microtendipes bimaculatus ZJCH073 BSZ28	Microtendipes wuyisensis ZJCH396 WYS199	0.121959
Microtendipes atrophia ZJCH072 BSZ27	Microtendipes wuyisensis ZJCH396 WYS199	0.113124
Microtendipes atrophia ZJCH067 BSZ22	Microtendipes wuyisensis ZJCH396 WYS199	0.113091
Microtendipes bimaculatus ZJCH050 BSZ05	Microtendipes wuyisensis ZJCH396 WYS199	0.124638
Microtendipes bimaculatus ZJCH046 BSZ01	Microtendipes wuyisensis ZJCH396 WYS199	0.125151
Microtendipes robustus ZJCH365 WYS168	Microtendipes wuyisensis ZJCH396 WYS199	0.136413
Microtendipes robustus|ZJCH286|WYS89	Microtendipes wuyisensis ZJCH396 WYS199	0.133493
Microtendipes nigrithorax CH413 CH413	Microtendipes wuyisensis ZJCH396 WYS199	0.146473
Microtendipes nigrithorax CH412 CH412	Microtendipes wuyisensis ZJCH396 WYS199	0.148481
Microtendipes nigrithorax CH410 CH410	Microtendipes wuyisensis ZJCH396 WYS199	0.13648
Microtendipes nigrithorax CH409 CH409	Microtendipes wuyisensis ZJCH396 WYS199	0.130576
Microtendipes nigrithorax CH407 CH407	Microtendipes wuyisensis ZJCH396 WYS199	0.146473
Microtendipes nigrithorax CH418 CH418	Microtendipes wuyisensis ZJCH396 WYS199	0.132574
Microtendipes nigrithorax CH392 CH392	Microtendipes wuyisensis ZJCH396 WYS199	0.150397
Microtendipes nigrithorax CH422 CH422	Microtendipes wuyisensis ZJCH396 WYS199	0.13648
Microtendipes nigrithorax CH388 CH388	Microtendipes wuyisensis ZJCH396 WYS199	0.13446
Microtendipes tuberosus ZJCH232 BSZ99	Microtendipes wuyisensis ZJCH396 WYS199	0.147233
Microtendipes tuberosus|CH160|CH160	Microtendipes wuyisensis ZJCH396 WYS199	0.152138
Microtendipes nigrithorax CH417 CH417	Microtendipes wuyisensis ZJCH396 WYS199	0.13648
Microtendipes nigrithorax|CH377|CH377	Microtendipes wuyisensis ZJCH396 WYS199	0.146473
Microtendipes wuyisensis ZJCH259 WYS62	Microtendipes wuyisensis ZJCH396 WYS199	0.00324676
Microtendipes wuyisensis ZJCH129 WYS48	Microtendipes wuyisensis ZJCH396 WYS199	0.00505055
Microtendipes wuyiensis ZJCH382 WYS185	Microtendipes wuyisensis ZJCH396 WYS199	0.0229192
Microtendipes wuyisensis ZJCH285 WYS88	Microtendipes wuyisensis ZJCH396 WYS199	0.00331127
Microtendipes wuyisensis ZJCH406 WYS209	Microtendipes wuyisensis ZJCH396 WYS199	0.00159745
Microtendipes bimaculatus ZJCH600 WYS403	Microtendipes wuyisensis ZJCH395 WYS198	0.133087
Microtendipes bimaculatus ZJCH551 WYS354	Microtendipes wuyisensis ZJCH395 WYS198	0.120098
Microtendipes bimaculatus ZJCH521 WYS324	Microtendipes wuyisensis ZJCH395 WYS198	0.120128
Microtendipes robustus ZJCH498 WYS301	Microtendipes wuyisensis ZJCH395 WYS198	0.132353
Microtendipes bimaculatus ZJCH495 WYS298	Microtendipes wuyisensis ZJCH395 WYS198	0.134141
Microtendipes robustus ZJCH482 WYS285	Microtendipes wuyisensis ZJCH395 WYS198	0.138826
Microtendipes robustus ZJCH474 WYS277	Microtendipes wuyisensis ZJCH395 WYS198	0.123831
Microtendipes robustus ZJCH470 WYS273	Microtendipes wuyisensis ZJCH395 WYS198	0.13572
Microtendipes bimaculatus ZJCH462 WYS265	Microtendipes wuyisensis ZJCH395 WYS198	0.12755
Microtendipes bimaculatus ZJCH457 WYS260	Microtendipes wuyisensis ZJCH395 WYS198	0.124477
Microtendipes wuyisensis ZJCH385 WYS188	Microtendipes wuyisensis ZJCH395 WYS198	0.00160514
Microtendipes bimaculatus ZJCH240 BSZ107	Microtendipes wuyisensis ZJCH395 WYS198	0.119947
Microtendipes bimaculatus ZJCH228 BSZ95	Microtendipes wuyisensis ZJCH395 WYS198	0.118707
Microtendipes bimaculatus ZJCH217 BSZ84	Microtendipes wuyisensis ZJCH395 WYS198	0.121275
Microtendipes atrophia|HW013|HW013	Microtendipes wuyisensis ZJCH395 WYS198	0.116485
Microtendipes atrophia ZJCH204 BSZ71	Microtendipes wuyisensis ZJCH395 WYS198	0.110372
Microtendipes robustus ZJCH202 BSZ69	Microtendipes wuyisensis ZJCH395 WYS198	0.129432
Microtendipes bimaculatus ZJCH201 BSZ68	Microtendipes wuyisensis ZJCH395 WYS198	0.121933
Microtendipes robustus ZJCH120 WYS39	Microtendipes wuyisensis ZJCH395 WYS198	0.125715
Microtendipes bimaculatus ZJCH114 WYS33	Microtendipes wuyisensis ZJCH395 WYS198	0.123867
Microtendipes bimaculatus ZJCH104 WYS23	Microtendipes wuyisensis ZJCH395 WYS198	0.125738
Microtendipes robustus ZJCH102 WYS21	Microtendipes wuyisensis ZJCH395 WYS198	0.141244
Microtendipes atrophia ZJCH077 BSZ32	Microtendipes wuyisensis ZJCH395 WYS198	0.113714
Microtendipes bimaculatus ZJCH073 BSZ28	Microtendipes wuyisensis ZJCH395 WYS198	0.122631
Microtendipes atrophia ZJCH072 BSZ27	Microtendipes wuyisensis ZJCH395 WYS198	0.109756
Microtendipes atrophia ZJCH067 BSZ22	Microtendipes wuyisensis ZJCH395 WYS198	0.10973
Microtendipes bimaculatus ZJCH050 BSZ05	Microtendipes wuyisensis ZJCH395 WYS198	0.121295
Microtendipes bimaculatus ZJCH046 BSZ01	Microtendipes wuyisensis ZJCH395 WYS198	0.121933
Microtendipes robustus ZJCH365 WYS168	Microtendipes wuyisensis ZJCH395 WYS198	0.133213
Microtendipes robustus|ZJCH286|WYS89	Microtendipes wuyisensis ZJCH395 WYS198	0.131509
Microtendipes nigrithorax CH413 CH413	Microtendipes wuyisensis ZJCH395 WYS198	0.147256
Microtendipes nigrithorax CH412 CH412	Microtendipes wuyisensis ZJCH395 WYS198	0.149276
Microtendipes nigrithorax CH410 CH410	Microtendipes wuyisensis ZJCH395 WYS198	0.139179
Microtendipes nigrithorax CH409 CH409	Microtendipes wuyisensis ZJCH395 WYS198	0.133213
Microtendipes nigrithorax CH407 CH407	Microtendipes wuyisensis ZJCH395 WYS198	0.147256
Microtendipes nigrithorax CH418 CH418	Microtendipes wuyisensis ZJCH395 WYS198	0.135234
Microtendipes nigrithorax CH392 CH392	Microtendipes wuyisensis ZJCH395 WYS198	0.151203
Microtendipes nigrithorax CH422 CH422	Microtendipes wuyisensis ZJCH395 WYS198	0.139179
Microtendipes nigrithorax CH388 CH388	Microtendipes wuyisensis ZJCH395 WYS198	0.137135
Microtendipes tuberosus ZJCH232 BSZ99	Microtendipes wuyisensis ZJCH395 WYS198	0.144752
Microtendipes tuberosus|CH160|CH160	Microtendipes wuyisensis ZJCH395 WYS198	0.147075
Microtendipes nigrithorax CH417 CH417	Microtendipes wuyisensis ZJCH395 WYS198	0.135234
Microtendipes nigrithorax|CH377|CH377	Microtendipes wuyisensis ZJCH395 WYS198	0.147256
Microtendipes wuyisensis ZJCH259 WYS62	Microtendipes wuyisensis ZJCH395 WYS198	0.00487809
Microtendipes wuyisensis ZJCH129 WYS48	Microtendipes wuyisensis ZJCH395 WYS198	0.00336136
Microtendipes wuyiensis ZJCH382 WYS185	Microtendipes wuyisensis ZJCH395 WYS198	0.0245971
Microtendipes wuyisensis ZJCH285 WYS88	Microtendipes wuyisensis ZJCH395 WYS198	0.00165289
Microtendipes wuyisensis ZJCH406 WYS209	Microtendipes wuyisensis ZJCH395 WYS198	0.00321545
Microtendipes wuyisensis ZJCH396 WYS199	Microtendipes wuyisensis ZJCH395 WYS198	0.00483096
Microtendipes bimaculatus ZJCH600 WYS403	Microtendipes wuyiensis ZJCH361 WYS164	0.126635
Microtendipes bimaculatus ZJCH551 WYS354	Microtendipes wuyiensis ZJCH361 WYS164	0.11782
Microtendipes bimaculatus ZJCH521 WYS324	Microtendipes wuyiensis ZJCH361 WYS164	0.113424
Microtendipes robustus ZJCH498 WYS301	Microtendipes wuyiensis ZJCH361 WYS164	0.128556
Microtendipes bimaculatus ZJCH495 WYS298	Microtendipes wuyiensis ZJCH361 WYS164	0.135685
Microtendipes robustus ZJCH482 WYS285	Microtendipes wuyiensis ZJCH361 WYS164	0.130793
Microtendipes robustus ZJCH474 WYS277	Microtendipes wuyiensis ZJCH361 WYS164	0.124112
Microtendipes robustus ZJCH470 WYS273	Microtendipes wuyiensis ZJCH361 WYS164	0.126395
Microtendipes bimaculatus ZJCH462 WYS265	Microtendipes wuyiensis ZJCH361 WYS164	0.121904
Microtendipes bimaculatus ZJCH457 WYS260	Microtendipes wuyiensis ZJCH361 WYS164	0.119706
Microtendipes wuyisensis ZJCH385 WYS188	Microtendipes wuyiensis ZJCH361 WYS164	0.0380641
Microtendipes bimaculatus ZJCH240 BSZ107	Microtendipes wuyiensis ZJCH361 WYS164	0.122094
Microtendipes bimaculatus ZJCH228 BSZ95	Microtendipes wuyiensis ZJCH361 WYS164	0.122094
Microtendipes bimaculatus ZJCH217 BSZ84	Microtendipes wuyiensis ZJCH361 WYS164	0.119882
Microtendipes atrophia|HW013|HW013	Microtendipes wuyiensis ZJCH361 WYS164	0.109137
Microtendipes atrophia ZJCH204 BSZ71	Microtendipes wuyiensis ZJCH361 WYS164	0.108888
Microtendipes robustus ZJCH202 BSZ69	Microtendipes wuyiensis ZJCH361 WYS164	0.126329
Microtendipes bimaculatus ZJCH201 BSZ68	Microtendipes wuyiensis ZJCH361 WYS164	0.11782
Microtendipes robustus ZJCH120 WYS39	Microtendipes wuyiensis ZJCH361 WYS164	0.124112
Microtendipes bimaculatus ZJCH114 WYS33	Microtendipes wuyiensis ZJCH361 WYS164	0.120032
Microtendipes bimaculatus ZJCH104 WYS23	Microtendipes wuyiensis ZJCH361 WYS164	0.124398
Microtendipes robustus ZJCH102 WYS21	Microtendipes wuyiensis ZJCH361 WYS164	0.128556
Microtendipes atrophia ZJCH077 BSZ32	Microtendipes wuyiensis ZJCH361 WYS164	0.112652
Microtendipes bimaculatus ZJCH073 BSZ28	Microtendipes wuyiensis ZJCH361 WYS164	0.118383
Microtendipes atrophia ZJCH072 BSZ27	Microtendipes wuyiensis ZJCH361 WYS164	0.108071
Microtendipes atrophia ZJCH067 BSZ22	Microtendipes wuyiensis ZJCH361 WYS164	0.108044
Microtendipes bimaculatus ZJCH050 BSZ05	Microtendipes wuyiensis ZJCH361 WYS164	0.116896
Microtendipes bimaculatus ZJCH046 BSZ01	Microtendipes wuyiensis ZJCH361 WYS164	0.11782
Microtendipes robustus ZJCH365 WYS168	Microtendipes wuyiensis ZJCH361 WYS164	0.128556
Microtendipes robustus|ZJCH286|WYS89	Microtendipes wuyiensis ZJCH361 WYS164	0.128556
Microtendipes nigrithorax CH413 CH413	Microtendipes wuyiensis ZJCH361 WYS164	0.144431
Microtendipes nigrithorax CH412 CH412	Microtendipes wuyiensis ZJCH361 WYS164	0.142132
Microtendipes nigrithorax CH410 CH410	Microtendipes wuyiensis ZJCH361 WYS164	0.135578
Microtendipes nigrithorax CH409 CH409	Microtendipes wuyiensis ZJCH361 WYS164	0.128706
Microtendipes nigrithorax CH407 CH407	Microtendipes wuyiensis ZJCH361 WYS164	0.144431
Microtendipes nigrithorax CH418 CH418	Microtendipes wuyiensis ZJCH361 WYS164	0.135578
Microtendipes nigrithorax CH392 CH392	Microtendipes wuyiensis ZJCH361 WYS164	0.148949
Microtendipes nigrithorax CH422 CH422	Microtendipes wuyiensis ZJCH361 WYS164	0.135578
Microtendipes nigrithorax CH388 CH388	Microtendipes wuyiensis ZJCH361 WYS164	0.130953
Microtendipes tuberosus ZJCH232 BSZ99	Microtendipes wuyiensis ZJCH361 WYS164	0.138518
Microtendipes tuberosus|CH160|CH160	Microtendipes wuyiensis ZJCH361 WYS164	0.14433
Microtendipes nigrithorax CH417 CH417	Microtendipes wuyiensis ZJCH361 WYS164	0.131043
Microtendipes nigrithorax|CH377|CH377	Microtendipes wuyiensis ZJCH361 WYS164	0.144431
Microtendipes wuyisensis ZJCH259 WYS62	Microtendipes wuyiensis ZJCH361 WYS164	0.0420324
Microtendipes wuyisensis ZJCH129 WYS48	Microtendipes wuyiensis ZJCH361 WYS164	0.0400443
Microtendipes wuyiensis ZJCH382 WYS185	Microtendipes wuyiensis ZJCH361 WYS164	0.040108
Microtendipes wuyisensis ZJCH285 WYS88	Microtendipes wuyiensis ZJCH361 WYS164	0.0380641
Microtendipes wuyisensis ZJCH406 WYS209	Microtendipes wuyiensis ZJCH361 WYS164	0.0400443
Microtendipes wuyisensis ZJCH396 WYS199	Microtendipes wuyiensis ZJCH361 WYS164	0.0420324
Microtendipes wuyisensis ZJCH395 WYS198	Microtendipes wuyiensis ZJCH361 WYS164	0.0360917
Microtendipes bimaculatus ZJCH600 WYS403	Microtendipes pedellus grp1.|BIOUG51152-H06|L*MPG03-010	0.128695
Microtendipes bimaculatus ZJCH551 WYS354	Microtendipes pedellus grp1.|BIOUG51152-H06|L*MPG03-010	0.133271
Microtendipes bimaculatus ZJCH521 WYS324	Microtendipes pedellus grp1.|BIOUG51152-H06|L*MPG03-010	0.133484
Microtendipes robustus ZJCH498 WYS301	Microtendipes pedellus grp1.|BIOUG51152-H06|L*MPG03-010	0.112824
Microtendipes bimaculatus ZJCH495 WYS298	Microtendipes pedellus grp1.|BIOUG51152-H06|L*MPG03-010	0.133535
Microtendipes robustus ZJCH482 WYS285	Microtendipes pedellus grp1.|BIOUG51152-H06|L*MPG03-010	0.115472
Microtendipes robustus ZJCH474 WYS277	Microtendipes pedellus grp1.|BIOUG51152-H06|L*MPG03-010	0.118012
Microtendipes robustus ZJCH470 WYS273	Microtendipes pedellus grp1.|BIOUG51152-H06|L*MPG03-010	0.12003
Microtendipes bimaculatus ZJCH462 WYS265	Microtendipes pedellus grp1.|BIOUG51152-H06|L*MPG03-010	0.140096
Microtendipes bimaculatus ZJCH457 WYS260	Microtendipes pedellus grp1.|BIOUG51152-H06|L*MPG03-010	0.139921
Microtendipes wuyisensis ZJCH385 WYS188	Microtendipes pedellus grp1.|BIOUG51152-H06|L*MPG03-010	0.145442
Microtendipes bimaculatus ZJCH240 BSZ107	Microtendipes pedellus grp1.|BIOUG51152-H06|L*MPG03-010	0.117799
Microtendipes bimaculatus ZJCH228 BSZ95	Microtendipes pedellus grp1.|BIOUG51152-H06|L*MPG03-010	0.118383
Microtendipes bimaculatus ZJCH217 BSZ84	Microtendipes pedellus grp1.|BIOUG51152-H06|L*MPG03-010	0.120915
Microtendipes atrophia|HW013|HW013	Microtendipes pedellus grp1.|BIOUG51152-H06|L*MPG03-010	0.120372
Microtendipes atrophia ZJCH204 BSZ71	Microtendipes pedellus grp1.|BIOUG51152-H06|L*MPG03-010	0.119753
Microtendipes robustus ZJCH202 BSZ69	Microtendipes pedellus grp1.|BIOUG51152-H06|L*MPG03-010	0.110604
Microtendipes bimaculatus ZJCH201 BSZ68	Microtendipes pedellus grp1.|BIOUG51152-H06|L*MPG03-010	0.133601
Microtendipes robustus ZJCH120 WYS39	Microtendipes pedellus grp1.|BIOUG51152-H06|L*MPG03-010	0.114153
Microtendipes bimaculatus ZJCH114 WYS33	Microtendipes pedellus grp1.|BIOUG51152-H06|L*MPG03-010	0.131127
Microtendipes bimaculatus ZJCH104 WYS23	Microtendipes pedellus grp1.|BIOUG51152-H06|L*MPG03-010	0.129801
Microtendipes robustus ZJCH102 WYS21	Microtendipes pedellus grp1.|BIOUG51152-H06|L*MPG03-010	0.121882
Microtendipes atrophia ZJCH077 BSZ32	Microtendipes pedellus grp1.|BIOUG51152-H06|L*MPG03-010	0.119698
Microtendipes bimaculatus ZJCH073 BSZ28	Microtendipes pedellus grp1.|BIOUG51152-H06|L*MPG03-010	0.13182
Microtendipes atrophia ZJCH072 BSZ27	Microtendipes pedellus grp1.|BIOUG51152-H06|L*MPG03-010	0.123606
Microtendipes atrophia ZJCH067 BSZ22	Microtendipes pedellus grp1.|BIOUG51152-H06|L*MPG03-010	0.125512
Microtendipes bimaculatus ZJCH050 BSZ05	Microtendipes pedellus grp1.|BIOUG51152-H06|L*MPG03-010	0.132367
Microtendipes bimaculatus ZJCH046 BSZ01	Microtendipes pedellus grp1.|BIOUG51152-H06|L*MPG03-010	0.132563
Microtendipes robustus ZJCH365 WYS168	Microtendipes pedellus grp1.|BIOUG51152-H06|L*MPG03-010	0.135913
Microtendipes robustus|ZJCH286|WYS89	Microtendipes pedellus grp1.|BIOUG51152-H06|L*MPG03-010	0.135636
Microtendipes nigrithorax CH413 CH413	Microtendipes pedellus grp1.|BIOUG51152-H06|L*MPG03-010	0.140128
Microtendipes nigrithorax CH412 CH412	Microtendipes pedellus grp1.|BIOUG51152-H06|L*MPG03-010	0.138237
Microtendipes nigrithorax CH410 CH410	Microtendipes pedellus grp1.|BIOUG51152-H06|L*MPG03-010	0.138181
Microtendipes nigrithorax CH409 CH409	Microtendipes pedellus grp1.|BIOUG51152-H06|L*MPG03-010	0.134385
Microtendipes nigrithorax CH407 CH407	Microtendipes pedellus grp1.|BIOUG51152-H06|L*MPG03-010	0.136354
Microtendipes nigrithorax CH418 CH418	Microtendipes pedellus grp1.|BIOUG51152-H06|L*MPG03-010	0.136302
Microtendipes nigrithorax CH392 CH392	Microtendipes pedellus grp1.|BIOUG51152-H06|L*MPG03-010	0.140068
Microtendipes nigrithorax CH422 CH422	Microtendipes pedellus grp1.|BIOUG51152-H06|L*MPG03-010	0.134429
Microtendipes nigrithorax CH388 CH388	Microtendipes pedellus grp1.|BIOUG51152-H06|L*MPG03-010	0.136254
Microtendipes tuberosus ZJCH232 BSZ99	Microtendipes pedellus grp1.|BIOUG51152-H06|L*MPG03-010	0.134825
Microtendipes tuberosus|CH160|CH160	Microtendipes pedellus grp1.|BIOUG51152-H06|L*MPG03-010	0.139964
Microtendipes nigrithorax CH417 CH417	Microtendipes pedellus grp1.|BIOUG51152-H06|L*MPG03-010	0.138181
Microtendipes nigrithorax|CH377|CH377	Microtendipes pedellus grp1.|BIOUG51152-H06|L*MPG03-010	0.140128
Microtendipes wuyisensis ZJCH259 WYS62	Microtendipes pedellus grp1.|BIOUG51152-H06|L*MPG03-010	0.152652
Microtendipes wuyisensis ZJCH129 WYS48	Microtendipes pedellus grp1.|BIOUG51152-H06|L*MPG03-010	0.146242
Microtendipes wuyiensis ZJCH382 WYS185	Microtendipes pedellus grp1.|BIOUG51152-H06|L*MPG03-010	0.151108
Microtendipes wuyisensis ZJCH285 WYS88	Microtendipes pedellus grp1.|BIOUG51152-H06|L*MPG03-010	0.145898
Microtendipes wuyisensis ZJCH406 WYS209	Microtendipes pedellus grp1.|BIOUG51152-H06|L*MPG03-010	0.148209
Microtendipes wuyisensis ZJCH396 WYS199	Microtendipes pedellus grp1.|BIOUG51152-H06|L*MPG03-010	0.150213
Microtendipes wuyisensis ZJCH395 WYS198	Microtendipes pedellus grp1.|BIOUG51152-H06|L*MPG03-010	0.149001
Microtendipes wuyiensis ZJCH361 WYS164	Microtendipes pedellus grp1.|BIOUG51152-H06|L*MPG03-010	0.137657
Microtendipes bimaculatus ZJCH600 WYS403	Microtendipes pedellus grp1.|BIOUG10382-H02|GMP*01953	0.136152
Microtendipes bimaculatus ZJCH551 WYS354	Microtendipes pedellus grp1.|BIOUG10382-H02|GMP*01953	0.139126
Microtendipes bimaculatus ZJCH521 WYS324	Microtendipes pedellus grp1.|BIOUG10382-H02|GMP*01953	0.139465
Microtendipes robustus ZJCH498 WYS301	Microtendipes pedellus grp1.|BIOUG10382-H02|GMP*01953	0.116173
Microtendipes bimaculatus ZJCH495 WYS298	Microtendipes pedellus grp1.|BIOUG10382-H02|GMP*01953	0.144072
Microtendipes robustus ZJCH482 WYS285	Microtendipes pedellus grp1.|BIOUG10382-H02|GMP*01953	0.123416
Microtendipes robustus ZJCH474 WYS277	Microtendipes pedellus grp1.|BIOUG10382-H02|GMP*01953	0.119817
Microtendipes robustus ZJCH470 WYS273	Microtendipes pedellus grp1.|BIOUG10382-H02|GMP*01953	0.124218
Microtendipes bimaculatus ZJCH462 WYS265	Microtendipes pedellus grp1.|BIOUG10382-H02|GMP*01953	0.14228
Microtendipes bimaculatus ZJCH457 WYS260	Microtendipes pedellus grp1.|BIOUG10382-H02|GMP*01953	0.142144
Microtendipes wuyisensis ZJCH385 WYS188	Microtendipes pedellus grp1.|BIOUG10382-H02|GMP*01953	0.144073
Microtendipes bimaculatus ZJCH240 BSZ107	Microtendipes pedellus grp1.|BIOUG10382-H02|GMP*01953	0.121654
Microtendipes bimaculatus ZJCH228 BSZ95	Microtendipes pedellus grp1.|BIOUG10382-H02|GMP*01953	0.122394
Microtendipes bimaculatus ZJCH217 BSZ84	Microtendipes pedellus grp1.|BIOUG10382-H02|GMP*01953	0.125254
Microtendipes atrophia|HW013|HW013	Microtendipes pedellus grp1.|BIOUG10382-H02|GMP*01953	0.125025
Microtendipes atrophia ZJCH204 BSZ71	Microtendipes pedellus grp1.|BIOUG10382-H02|GMP*01953	0.130104
Microtendipes robustus ZJCH202 BSZ69	Microtendipes pedellus grp1.|BIOUG10382-H02|GMP*01953	0.113575
Microtendipes bimaculatus ZJCH201 BSZ68	Microtendipes pedellus grp1.|BIOUG10382-H02|GMP*01953	0.13934
Microtendipes robustus ZJCH120 WYS39	Microtendipes pedellus grp1.|BIOUG10382-H02|GMP*01953	0.11764
Microtendipes bimaculatus ZJCH114 WYS33	Microtendipes pedellus grp1.|BIOUG10382-H02|GMP*01953	0.138799
Microtendipes bimaculatus ZJCH104 WYS23	Microtendipes pedellus grp1.|BIOUG10382-H02|GMP*01953	0.141566
Microtendipes robustus ZJCH102 WYS21	Microtendipes pedellus grp1.|BIOUG10382-H02|GMP*01953	0.126154
Microtendipes atrophia ZJCH077 BSZ32	Microtendipes pedellus grp1.|BIOUG10382-H02|GMP*01953	0.127054
Microtendipes bimaculatus ZJCH073 BSZ28	Microtendipes pedellus grp1.|BIOUG10382-H02|GMP*01953	0.139278
Microtendipes atrophia ZJCH072 BSZ27	Microtendipes pedellus grp1.|BIOUG10382-H02|GMP*01953	0.131188
Microtendipes atrophia ZJCH067 BSZ22	Microtendipes pedellus grp1.|BIOUG10382-H02|GMP*01953	0.133189
Microtendipes bimaculatus ZJCH050 BSZ05	Microtendipes pedellus grp1.|BIOUG10382-H02|GMP*01953	0.139278
Microtendipes bimaculatus ZJCH046 BSZ01	Microtendipes pedellus grp1.|BIOUG10382-H02|GMP*01953	0.139278
Microtendipes robustus ZJCH365 WYS168	Microtendipes pedellus grp1.|BIOUG10382-H02|GMP*01953	0.131099
Microtendipes robustus|ZJCH286|WYS89	Microtendipes pedellus grp1.|BIOUG10382-H02|GMP*01953	0.130663
Microtendipes nigrithorax CH413 CH413	Microtendipes pedellus grp1.|BIOUG10382-H02|GMP*01953	0.135146
Microtendipes nigrithorax CH412 CH412	Microtendipes pedellus grp1.|BIOUG10382-H02|GMP*01953	0.131047
Microtendipes nigrithorax CH410 CH410	Microtendipes pedellus grp1.|BIOUG10382-H02|GMP*01953	0.143384
Microtendipes nigrithorax CH409 CH409	Microtendipes pedellus grp1.|BIOUG10382-H02|GMP*01953	0.137118
Microtendipes nigrithorax CH407 CH407	Microtendipes pedellus grp1.|BIOUG10382-H02|GMP*01953	0.135146
Microtendipes nigrithorax CH418 CH418	Microtendipes pedellus grp1.|BIOUG10382-H02|GMP*01953	0.141301
Microtendipes nigrithorax CH392 CH392	Microtendipes pedellus grp1.|BIOUG10382-H02|GMP*01953	0.13716
Microtendipes nigrithorax CH422 CH422	Microtendipes pedellus grp1.|BIOUG10382-H02|GMP*01953	0.141301
Microtendipes nigrithorax CH388 CH388	Microtendipes pedellus grp1.|BIOUG10382-H02|GMP*01953	0.13918
Microtendipes tuberosus ZJCH232 BSZ99	Microtendipes pedellus grp1.|BIOUG10382-H02|GMP*01953	0.13968
Microtendipes tuberosus|CH160|CH160	Microtendipes pedellus grp1.|BIOUG10382-H02|GMP*01953	0.141301
Microtendipes nigrithorax CH417 CH417	Microtendipes pedellus grp1.|BIOUG10382-H02|GMP*01953	0.145476
Microtendipes nigrithorax|CH377|CH377	Microtendipes pedellus grp1.|BIOUG10382-H02|GMP*01953	0.133092
Microtendipes wuyisensis ZJCH259 WYS62	Microtendipes pedellus grp1.|BIOUG10382-H02|GMP*01953	0.152079
Microtendipes wuyisensis ZJCH129 WYS48	Microtendipes pedellus grp1.|BIOUG10382-H02|GMP*01953	0.144894
Microtendipes wuyiensis ZJCH382 WYS185	Microtendipes pedellus grp1.|BIOUG10382-H02|GMP*01953	0.150379
Microtendipes wuyisensis ZJCH285 WYS88	Microtendipes pedellus grp1.|BIOUG10382-H02|GMP*01953	0.144538
Microtendipes wuyisensis ZJCH406 WYS209	Microtendipes pedellus grp1.|BIOUG10382-H02|GMP*01953	0.147145
Microtendipes wuyisensis ZJCH396 WYS199	Microtendipes pedellus grp1.|BIOUG10382-H02|GMP*01953	0.147145
Microtendipes wuyisensis ZJCH395 WYS198	Microtendipes pedellus grp1.|BIOUG10382-H02|GMP*01953	0.145783
Microtendipes wuyiensis ZJCH361 WYS164	Microtendipes pedellus grp1.|BIOUG10382-H02|GMP*01953	0.132485
Microtendipes pedellus grp1.|BIOUG51152-H06|L*MPG03-010	Microtendipes pedellus grp1.|BIOUG10382-H02|GMP*01953	0.00857654
Microtendipes bimaculatus ZJCH600 WYS403	Microtendipes pedellus grp1.|BIOUG12642-B05|GMP*02101	0.13256
Microtendipes bimaculatus ZJCH551 WYS354	Microtendipes pedellus grp1.|BIOUG12642-B05|GMP*02101	0.135518
Microtendipes bimaculatus ZJCH521 WYS324	Microtendipes pedellus grp1.|BIOUG12642-B05|GMP*02101	0.135793
Microtendipes robustus ZJCH498 WYS301	Microtendipes pedellus grp1.|BIOUG12642-B05|GMP*02101	0.116865
Microtendipes bimaculatus ZJCH495 WYS298	Microtendipes pedellus grp1.|BIOUG12642-B05|GMP*02101	0.135846
Microtendipes robustus ZJCH482 WYS285	Microtendipes pedellus grp1.|BIOUG12642-B05|GMP*02101	0.1198
Microtendipes robustus ZJCH474 WYS277	Microtendipes pedellus grp1.|BIOUG12642-B05|GMP*02101	0.120541
Microtendipes robustus ZJCH470 WYS273	Microtendipes pedellus grp1.|BIOUG12642-B05|GMP*02101	0.124959
Microtendipes bimaculatus ZJCH462 WYS265	Microtendipes pedellus grp1.|BIOUG12642-B05|GMP*02101	0.143119
Microtendipes bimaculatus ZJCH457 WYS260	Microtendipes pedellus grp1.|BIOUG12642-B05|GMP*02101	0.140758
Microtendipes wuyisensis ZJCH385 WYS188	Microtendipes pedellus grp1.|BIOUG12642-B05|GMP*02101	0.144923
Microtendipes bimaculatus ZJCH240 BSZ107	Microtendipes pedellus grp1.|BIOUG12642-B05|GMP*02101	0.12027
Microtendipes bimaculatus ZJCH228 BSZ95	Microtendipes pedellus grp1.|BIOUG12642-B05|GMP*02101	0.118857
Microtendipes bimaculatus ZJCH217 BSZ84	Microtendipes pedellus grp1.|BIOUG12642-B05|GMP*02101	0.121695
Microtendipes atrophia|HW013|HW013	Microtendipes pedellus grp1.|BIOUG12642-B05|GMP*02101	0.127219
Microtendipes atrophia ZJCH204 BSZ71	Microtendipes pedellus grp1.|BIOUG12642-B05|GMP*02101	0.130857
Microtendipes robustus ZJCH202 BSZ69	Microtendipes pedellus grp1.|BIOUG12642-B05|GMP*02101	0.116313
Microtendipes bimaculatus ZJCH201 BSZ68	Microtendipes pedellus grp1.|BIOUG12642-B05|GMP*02101	0.137987
Microtendipes robustus ZJCH120 WYS39	Microtendipes pedellus grp1.|BIOUG12642-B05|GMP*02101	0.118338
Microtendipes bimaculatus ZJCH114 WYS33	Microtendipes pedellus grp1.|BIOUG12642-B05|GMP*02101	0.137432
Microtendipes bimaculatus ZJCH104 WYS23	Microtendipes pedellus grp1.|BIOUG12642-B05|GMP*02101	0.135875
Microtendipes robustus ZJCH102 WYS21	Microtendipes pedellus grp1.|BIOUG12642-B05|GMP*02101	0.124752
Microtendipes atrophia ZJCH077 BSZ32	Microtendipes pedellus grp1.|BIOUG12642-B05|GMP*02101	0.129316
Microtendipes bimaculatus ZJCH073 BSZ28	Microtendipes pedellus grp1.|BIOUG12642-B05|GMP*02101	0.139819
Microtendipes atrophia ZJCH072 BSZ27	Microtendipes pedellus grp1.|BIOUG12642-B05|GMP*02101	0.133588
Microtendipes atrophia ZJCH067 BSZ22	Microtendipes pedellus grp1.|BIOUG12642-B05|GMP*02101	0.135658
Microtendipes bimaculatus ZJCH050 BSZ05	Microtendipes pedellus grp1.|BIOUG12642-B05|GMP*02101	0.139819
Microtendipes bimaculatus ZJCH046 BSZ01	Microtendipes pedellus grp1.|BIOUG12642-B05|GMP*02101	0.139819
Microtendipes robustus ZJCH365 WYS168	Microtendipes pedellus grp1.|BIOUG12642-B05|GMP*02101	0.1384
Microtendipes robustus|ZJCH286|WYS89	Microtendipes pedellus grp1.|BIOUG12642-B05|GMP*02101	0.13591
Microtendipes nigrithorax CH413 CH413	Microtendipes pedellus grp1.|BIOUG12642-B05|GMP*02101	0.139819
Microtendipes nigrithorax CH412 CH412	Microtendipes pedellus grp1.|BIOUG12642-B05|GMP*02101	0.135564
Microtendipes nigrithorax CH410 CH410	Microtendipes pedellus grp1.|BIOUG12642-B05|GMP*02101	0.144055
Microtendipes nigrithorax CH409 CH409	Microtendipes pedellus grp1.|BIOUG12642-B05|GMP*02101	0.141864
Microtendipes nigrithorax CH407 CH407	Microtendipes pedellus grp1.|BIOUG12642-B05|GMP*02101	0.135564
Microtendipes nigrithorax CH418 CH418	Microtendipes pedellus grp1.|BIOUG12642-B05|GMP*02101	0.141909
Microtendipes nigrithorax CH392 CH392	Microtendipes pedellus grp1.|BIOUG12642-B05|GMP*02101	0.137645
Microtendipes nigrithorax CH422 CH422	Microtendipes pedellus grp1.|BIOUG12642-B05|GMP*02101	0.141909
Microtendipes nigrithorax CH388 CH388	Microtendipes pedellus grp1.|BIOUG12642-B05|GMP*02101	0.144005
Microtendipes tuberosus ZJCH232 BSZ99	Microtendipes pedellus grp1.|BIOUG12642-B05|GMP*02101	0.134825
Microtendipes tuberosus|CH160|CH160	Microtendipes pedellus grp1.|BIOUG12642-B05|GMP*02101	0.139819
Microtendipes nigrithorax CH417 CH417	Microtendipes pedellus grp1.|BIOUG12642-B05|GMP*02101	0.14621
Microtendipes nigrithorax|CH377|CH377	Microtendipes pedellus grp1.|BIOUG12642-B05|GMP*02101	0.137687
Microtendipes wuyisensis ZJCH259 WYS62	Microtendipes pedellus grp1.|BIOUG12642-B05|GMP*02101	0.150708
Microtendipes wuyisensis ZJCH129 WYS48	Microtendipes pedellus grp1.|BIOUG12642-B05|GMP*02101	0.143445
Microtendipes wuyiensis ZJCH382 WYS185	Microtendipes pedellus grp1.|BIOUG12642-B05|GMP*02101	0.151281
Microtendipes wuyisensis ZJCH285 WYS88	Microtendipes pedellus grp1.|BIOUG12642-B05|GMP*02101	0.14311
Microtendipes wuyisensis ZJCH406 WYS209	Microtendipes pedellus grp1.|BIOUG12642-B05|GMP*02101	0.14802
Microtendipes wuyisensis ZJCH396 WYS199	Microtendipes pedellus grp1.|BIOUG12642-B05|GMP*02101	0.14802
Microtendipes wuyisensis ZJCH395 WYS198	Microtendipes pedellus grp1.|BIOUG12642-B05|GMP*02101	0.146653
Microtendipes wuyiensis ZJCH361 WYS164	Microtendipes pedellus grp1.|BIOUG12642-B05|GMP*02101	0.138598
Microtendipes pedellus grp1.|BIOUG51152-H06|L*MPG03-010	Microtendipes pedellus grp1.|BIOUG12642-B05|GMP*02101	0.00702999
Microtendipes pedellus grp1.|BIOUG10382-H02|GMP*01953	Microtendipes pedellus grp1.|BIOUG12642-B05|GMP*02101	0.00880304
Microtendipes bimaculatus ZJCH600 WYS403	Microtendipes pedellus grp1.|10BBDIP-0916|L*2010AZ-104	0.132609
Microtendipes bimaculatus ZJCH551 WYS354	Microtendipes pedellus grp1.|10BBDIP-0916|L*2010AZ-104	0.137231
Microtendipes bimaculatus ZJCH521 WYS324	Microtendipes pedellus grp1.|10BBDIP-0916|L*2010AZ-104	0.137508
Microtendipes robustus ZJCH498 WYS301	Microtendipes pedellus grp1.|10BBDIP-0916|L*2010AZ-104	0.114759
Microtendipes bimaculatus ZJCH495 WYS298	Microtendipes pedellus grp1.|10BBDIP-0916|L*2010AZ-104	0.137567
Microtendipes robustus ZJCH482 WYS285	Microtendipes pedellus grp1.|10BBDIP-0916|L*2010AZ-104	0.117399
Microtendipes robustus ZJCH474 WYS277	Microtendipes pedellus grp1.|10BBDIP-0916|L*2010AZ-104	0.119988
Microtendipes robustus ZJCH470 WYS273	Microtendipes pedellus grp1.|10BBDIP-0916|L*2010AZ-104	0.121987
Microtendipes bimaculatus ZJCH462 WYS265	Microtendipes pedellus grp1.|10BBDIP-0916|L*2010AZ-104	0.144026
Microtendipes bimaculatus ZJCH457 WYS260	Microtendipes pedellus grp1.|10BBDIP-0916|L*2010AZ-104	0.143945
Microtendipes wuyisensis ZJCH385 WYS188	Microtendipes pedellus grp1.|10BBDIP-0916|L*2010AZ-104	0.147426
Microtendipes bimaculatus ZJCH240 BSZ107	Microtendipes pedellus grp1.|10BBDIP-0916|L*2010AZ-104	0.119657
Microtendipes bimaculatus ZJCH228 BSZ95	Microtendipes pedellus grp1.|10BBDIP-0916|L*2010AZ-104	0.120281
Microtendipes bimaculatus ZJCH217 BSZ84	Microtendipes pedellus grp1.|10BBDIP-0916|L*2010AZ-104	0.12283
Microtendipes atrophia|HW013|HW013	Microtendipes pedellus grp1.|10BBDIP-0916|L*2010AZ-104	0.121632
Microtendipes atrophia ZJCH204 BSZ71	Microtendipes pedellus grp1.|10BBDIP-0916|L*2010AZ-104	0.123519
Microtendipes robustus ZJCH202 BSZ69	Microtendipes pedellus grp1.|10BBDIP-0916|L*2010AZ-104	0.112466
Microtendipes bimaculatus ZJCH201 BSZ68	Microtendipes pedellus grp1.|10BBDIP-0916|L*2010AZ-104	0.137469
Microtendipes robustus ZJCH120 WYS39	Microtendipes pedellus grp1.|10BBDIP-0916|L*2010AZ-104	0.116083
Microtendipes bimaculatus ZJCH114 WYS33	Microtendipes pedellus grp1.|10BBDIP-0916|L*2010AZ-104	0.13501
Microtendipes bimaculatus ZJCH104 WYS23	Microtendipes pedellus grp1.|10BBDIP-0916|L*2010AZ-104	0.133647
Microtendipes robustus ZJCH102 WYS21	Microtendipes pedellus grp1.|10BBDIP-0916|L*2010AZ-104	0.123787
Microtendipes atrophia ZJCH077 BSZ32	Microtendipes pedellus grp1.|10BBDIP-0916|L*2010AZ-104	0.124848
Microtendipes bimaculatus ZJCH073 BSZ28	Microtendipes pedellus grp1.|10BBDIP-0916|L*2010AZ-104	0.136963
Microtendipes atrophia ZJCH072 BSZ27	Microtendipes pedellus grp1.|10BBDIP-0916|L*2010AZ-104	0.128789
Microtendipes atrophia ZJCH067 BSZ22	Microtendipes pedellus grp1.|10BBDIP-0916|L*2010AZ-104	0.130696
Microtendipes bimaculatus ZJCH050 BSZ05	Microtendipes pedellus grp1.|10BBDIP-0916|L*2010AZ-104	0.137469
Microtendipes bimaculatus ZJCH046 BSZ01	Microtendipes pedellus grp1.|10BBDIP-0916|L*2010AZ-104	0.137484
Microtendipes robustus ZJCH365 WYS168	Microtendipes pedellus grp1.|10BBDIP-0916|L*2010AZ-104	0.139842
Microtendipes robustus|ZJCH286|WYS89	Microtendipes pedellus grp1.|10BBDIP-0916|L*2010AZ-104	0.13966
Microtendipes nigrithorax CH413 CH413	Microtendipes pedellus grp1.|10BBDIP-0916|L*2010AZ-104	0.139419
Microtendipes nigrithorax CH412 CH412	Microtendipes pedellus grp1.|10BBDIP-0916|L*2010AZ-104	0.137539
Microtendipes nigrithorax CH410 CH410	Microtendipes pedellus grp1.|10BBDIP-0916|L*2010AZ-104	0.145031
Microtendipes nigrithorax CH409 CH409	Microtendipes pedellus grp1.|10BBDIP-0916|L*2010AZ-104	0.141186
Microtendipes nigrithorax CH407 CH407	Microtendipes pedellus grp1.|10BBDIP-0916|L*2010AZ-104	0.135667
Microtendipes nigrithorax CH418 CH418	Microtendipes pedellus grp1.|10BBDIP-0916|L*2010AZ-104	0.143134
Microtendipes nigrithorax CH392 CH392	Microtendipes pedellus grp1.|10BBDIP-0916|L*2010AZ-104	0.13936
Microtendipes nigrithorax CH422 CH422	Microtendipes pedellus grp1.|10BBDIP-0916|L*2010AZ-104	0.141243
Microtendipes nigrithorax CH388 CH388	Microtendipes pedellus grp1.|10BBDIP-0916|L*2010AZ-104	0.143073
Microtendipes tuberosus ZJCH232 BSZ99	Microtendipes pedellus grp1.|10BBDIP-0916|L*2010AZ-104	0.137247
Microtendipes tuberosus|CH160|CH160	Microtendipes pedellus grp1.|10BBDIP-0916|L*2010AZ-104	0.144852
Microtendipes nigrithorax CH417 CH417	Microtendipes pedellus grp1.|10BBDIP-0916|L*2010AZ-104	0.145031
Microtendipes nigrithorax|CH377|CH377	Microtendipes pedellus grp1.|10BBDIP-0916|L*2010AZ-104	0.139419
Microtendipes wuyisensis ZJCH259 WYS62	Microtendipes pedellus grp1.|10BBDIP-0916|L*2010AZ-104	0.154701
Microtendipes wuyisensis ZJCH129 WYS48	Microtendipes pedellus grp1.|10BBDIP-0916|L*2010AZ-104	0.148343
Microtendipes wuyiensis ZJCH382 WYS185	Microtendipes pedellus grp1.|10BBDIP-0916|L*2010AZ-104	0.153136
Microtendipes wuyisensis ZJCH285 WYS88	Microtendipes pedellus grp1.|10BBDIP-0916|L*2010AZ-104	0.147969
Microtendipes wuyisensis ZJCH406 WYS209	Microtendipes pedellus grp1.|10BBDIP-0916|L*2010AZ-104	0.150213
Microtendipes wuyisensis ZJCH396 WYS199	Microtendipes pedellus grp1.|10BBDIP-0916|L*2010AZ-104	0.152225
Microtendipes wuyisensis ZJCH395 WYS198	Microtendipes pedellus grp1.|10BBDIP-0916|L*2010AZ-104	0.151017
Microtendipes wuyiensis ZJCH361 WYS164	Microtendipes pedellus grp1.|10BBDIP-0916|L*2010AZ-104	0.13994
Microtendipes pedellus grp1.|BIOUG51152-H06|L*MPG03-010	Microtendipes pedellus grp1.|10BBDIP-0916|L*2010AZ-104	0.00774009
Microtendipes pedellus grp1.|BIOUG10382-H02|GMP*01953	Microtendipes pedellus grp1.|10BBDIP-0916|L*2010AZ-104	0.00681442
Microtendipes pedellus grp1.|BIOUG12642-B05|GMP*02101	Microtendipes pedellus grp1.|10BBDIP-0916|L*2010AZ-104	0.00526321
Microtendipes bimaculatus ZJCH600 WYS403	Microtendipes pedellus grp1.|BIOUG25584-H09|GMP*08358	0.13256
Microtendipes bimaculatus ZJCH551 WYS354	Microtendipes pedellus grp1.|BIOUG25584-H09|GMP*08358	0.131113
Microtendipes bimaculatus ZJCH521 WYS324	Microtendipes pedellus grp1.|BIOUG25584-H09|GMP*08358	0.131309
Microtendipes robustus ZJCH498 WYS301	Microtendipes pedellus grp1.|BIOUG25584-H09|GMP*08358	0.116865
Microtendipes bimaculatus ZJCH495 WYS298	Microtendipes pedellus grp1.|BIOUG25584-H09|GMP*08358	0.140381
Microtendipes robustus ZJCH482 WYS285	Microtendipes pedellus grp1.|BIOUG25584-H09|GMP*08358	0.115489
Microtendipes robustus ZJCH474 WYS277	Microtendipes pedellus grp1.|BIOUG25584-H09|GMP*08358	0.116125
Microtendipes robustus ZJCH470 WYS273	Microtendipes pedellus grp1.|BIOUG25584-H09|GMP*08358	0.120573
Microtendipes bimaculatus ZJCH462 WYS265	Microtendipes pedellus grp1.|BIOUG25584-H09|GMP*08358	0.140849
Microtendipes bimaculatus ZJCH457 WYS260	Microtendipes pedellus grp1.|BIOUG25584-H09|GMP*08358	0.140676
Microtendipes wuyisensis ZJCH385 WYS188	Microtendipes pedellus grp1.|BIOUG25584-H09|GMP*08358	0.146956
Microtendipes bimaculatus ZJCH240 BSZ107	Microtendipes pedellus grp1.|BIOUG25584-H09|GMP*08358	0.124445
Microtendipes bimaculatus ZJCH228 BSZ95	Microtendipes pedellus grp1.|BIOUG25584-H09|GMP*08358	0.125254
Microtendipes bimaculatus ZJCH217 BSZ84	Microtendipes pedellus grp1.|BIOUG25584-H09|GMP*08358	0.123841
Microtendipes atrophia|HW013|HW013	Microtendipes pedellus grp1.|BIOUG25584-H09|GMP*08358	0.123688
Microtendipes atrophia ZJCH204 BSZ71	Microtendipes pedellus grp1.|BIOUG25584-H09|GMP*08358	0.128729
Microtendipes robustus ZJCH202 BSZ69	Microtendipes pedellus grp1.|BIOUG25584-H09|GMP*08358	0.110075
Microtendipes bimaculatus ZJCH201 BSZ68	Microtendipes pedellus grp1.|BIOUG25584-H09|GMP*08358	0.131535
Microtendipes robustus ZJCH120 WYS39	Microtendipes pedellus grp1.|BIOUG25584-H09|GMP*08358	0.114018
Microtendipes bimaculatus ZJCH114 WYS33	Microtendipes pedellus grp1.|BIOUG25584-H09|GMP*08358	0.130924
Microtendipes bimaculatus ZJCH104 WYS23	Microtendipes pedellus grp1.|BIOUG25584-H09|GMP*08358	0.13372
Microtendipes robustus ZJCH102 WYS21	Microtendipes pedellus grp1.|BIOUG25584-H09|GMP*08358	0.122628
Microtendipes atrophia ZJCH077 BSZ32	Microtendipes pedellus grp1.|BIOUG25584-H09|GMP*08358	0.12572
Microtendipes bimaculatus ZJCH073 BSZ28	Microtendipes pedellus grp1.|BIOUG25584-H09|GMP*08358	0.131779
Microtendipes atrophia ZJCH072 BSZ27	Microtendipes pedellus grp1.|BIOUG25584-H09|GMP*08358	0.12986
Microtendipes atrophia ZJCH067 BSZ22	Microtendipes pedellus grp1.|BIOUG25584-H09|GMP*08358	0.127761
Microtendipes bimaculatus ZJCH050 BSZ05	Microtendipes pedellus grp1.|BIOUG25584-H09|GMP*08358	0.131779
Microtendipes bimaculatus ZJCH046 BSZ01	Microtendipes pedellus grp1.|BIOUG25584-H09|GMP*08358	0.131779
Microtendipes robustus ZJCH365 WYS168	Microtendipes pedellus grp1.|BIOUG25584-H09|GMP*08358	0.131864
Microtendipes robustus|ZJCH286|WYS89	Microtendipes pedellus grp1.|BIOUG25584-H09|GMP*08358	0.131446
Microtendipes nigrithorax CH413 CH413	Microtendipes pedellus grp1.|BIOUG25584-H09|GMP*08358	0.140061
Microtendipes nigrithorax CH412 CH412	Microtendipes pedellus grp1.|BIOUG25584-H09|GMP*08358	0.135903
Microtendipes nigrithorax CH410 CH410	Microtendipes pedellus grp1.|BIOUG25584-H09|GMP*08358	0.137929
Microtendipes nigrithorax CH409 CH409	Microtendipes pedellus grp1.|BIOUG25584-H09|GMP*08358	0.139962
Microtendipes nigrithorax CH407 CH407	Microtendipes pedellus grp1.|BIOUG25584-H09|GMP*08358	0.135903
Microtendipes nigrithorax CH418 CH418	Microtendipes pedellus grp1.|BIOUG25584-H09|GMP*08358	0.140008
Microtendipes nigrithorax CH392 CH392	Microtendipes pedellus grp1.|BIOUG25584-H09|GMP*08358	0.137929
Microtendipes nigrithorax CH422 CH422	Microtendipes pedellus grp1.|BIOUG25584-H09|GMP*08358	0.135859
Microtendipes nigrithorax CH388 CH388	Microtendipes pedellus grp1.|BIOUG25584-H09|GMP*08358	0.142045
Microtendipes tuberosus ZJCH232 BSZ99	Microtendipes pedellus grp1.|BIOUG25584-H09|GMP*08358	0.134776
Microtendipes tuberosus|CH160|CH160	Microtendipes pedellus grp1.|BIOUG25584-H09|GMP*08358	0.142
Microtendipes nigrithorax CH417 CH417	Microtendipes pedellus grp1.|BIOUG25584-H09|GMP*08358	0.140008
Microtendipes nigrithorax|CH377|CH377	Microtendipes pedellus grp1.|BIOUG25584-H09|GMP*08358	0.137977
Microtendipes wuyisensis ZJCH259 WYS62	Microtendipes pedellus grp1.|BIOUG25584-H09|GMP*08358	0.155085
Microtendipes wuyisensis ZJCH129 WYS48	Microtendipes pedellus grp1.|BIOUG25584-H09|GMP*08358	0.147954
Microtendipes wuyiensis ZJCH382 WYS185	Microtendipes pedellus grp1.|BIOUG25584-H09|GMP*08358	0.148805
Microtendipes wuyisensis ZJCH285 WYS88	Microtendipes pedellus grp1.|BIOUG25584-H09|GMP*08358	0.14754
Microtendipes wuyisensis ZJCH406 WYS209	Microtendipes pedellus grp1.|BIOUG25584-H09|GMP*08358	0.150065
Microtendipes wuyisensis ZJCH396 WYS199	Microtendipes pedellus grp1.|BIOUG25584-H09|GMP*08358	0.150065
Microtendipes wuyisensis ZJCH395 WYS198	Microtendipes pedellus grp1.|BIOUG25584-H09|GMP*08358	0.148711
Microtendipes wuyiensis ZJCH361 WYS164	Microtendipes pedellus grp1.|BIOUG25584-H09|GMP*08358	0.135767
Microtendipes pedellus grp1.|BIOUG51152-H06|L*MPG03-010	Microtendipes pedellus grp1.|BIOUG25584-H09|GMP*08358	0.0138266
Microtendipes pedellus grp1.|BIOUG10382-H02|GMP*01953	Microtendipes pedellus grp1.|BIOUG25584-H09|GMP*08358	0.0155005
Microtendipes pedellus grp1.|BIOUG12642-B05|GMP*02101	Microtendipes pedellus grp1.|BIOUG25584-H09|GMP*08358	0.0141194
Microtendipes pedellus grp1.|10BBDIP-0916|L*2010AZ-104	Microtendipes pedellus grp1.|BIOUG25584-H09|GMP*08358	0.0155005
Microtendipes bimaculatus ZJCH600 WYS403	Microtendipes pedellus grp1.|BIOUG50454-H03|L*MPG14-033	0.14053
Microtendipes bimaculatus ZJCH551 WYS354	Microtendipes pedellus grp1.|BIOUG50454-H03|L*MPG14-033	0.141223
Microtendipes bimaculatus ZJCH521 WYS324	Microtendipes pedellus grp1.|BIOUG50454-H03|L*MPG14-033	0.141565
Microtendipes robustus ZJCH498 WYS301	Microtendipes pedellus grp1.|BIOUG50454-H03|L*MPG14-033	0.11865
Microtendipes bimaculatus ZJCH495 WYS298	Microtendipes pedellus grp1.|BIOUG50454-H03|L*MPG14-033	0.14573
Microtendipes robustus ZJCH482 WYS285	Microtendipes pedellus grp1.|BIOUG50454-H03|L*MPG14-033	0.121275
Microtendipes robustus ZJCH474 WYS277	Microtendipes pedellus grp1.|BIOUG50454-H03|L*MPG14-033	0.119988
Microtendipes robustus ZJCH470 WYS273	Microtendipes pedellus grp1.|BIOUG50454-H03|L*MPG14-033	0.125924
Microtendipes bimaculatus ZJCH462 WYS265	Microtendipes pedellus grp1.|BIOUG50454-H03|L*MPG14-033	0.13426
Microtendipes bimaculatus ZJCH457 WYS260	Microtendipes pedellus grp1.|BIOUG50454-H03|L*MPG14-033	0.133945
Microtendipes wuyisensis ZJCH385 WYS188	Microtendipes pedellus grp1.|BIOUG50454-H03|L*MPG14-033	0.145442
Microtendipes bimaculatus ZJCH240 BSZ107	Microtendipes pedellus grp1.|BIOUG50454-H03|L*MPG14-033	0.117799
Microtendipes bimaculatus ZJCH228 BSZ95	Microtendipes pedellus grp1.|BIOUG50454-H03|L*MPG14-033	0.118383
Microtendipes bimaculatus ZJCH217 BSZ84	Microtendipes pedellus grp1.|BIOUG50454-H03|L*MPG14-033	0.120915
Microtendipes atrophia|HW013|HW013	Microtendipes pedellus grp1.|BIOUG50454-H03|L*MPG14-033	0.129896
Microtendipes atrophia ZJCH204 BSZ71	Microtendipes pedellus grp1.|BIOUG50454-H03|L*MPG14-033	0.131138
Microtendipes robustus ZJCH202 BSZ69	Microtendipes pedellus grp1.|BIOUG50454-H03|L*MPG14-033	0.112466
Microtendipes bimaculatus ZJCH201 BSZ68	Microtendipes pedellus grp1.|BIOUG50454-H03|L*MPG14-033	0.141368
Microtendipes robustus ZJCH120 WYS39	Microtendipes pedellus grp1.|BIOUG50454-H03|L*MPG14-033	0.116083
Microtendipes bimaculatus ZJCH114 WYS33	Microtendipes pedellus grp1.|BIOUG50454-H03|L*MPG14-033	0.138924
Microtendipes bimaculatus ZJCH104 WYS23	Microtendipes pedellus grp1.|BIOUG50454-H03|L*MPG14-033	0.145367
Microtendipes robustus ZJCH102 WYS21	Microtendipes pedellus grp1.|BIOUG50454-H03|L*MPG14-033	0.127619
Microtendipes atrophia ZJCH077 BSZ32	Microtendipes pedellus grp1.|BIOUG50454-H03|L*MPG14-033	0.131395
Microtendipes bimaculatus ZJCH073 BSZ28	Microtendipes pedellus grp1.|BIOUG50454-H03|L*MPG14-033	0.143632
Microtendipes atrophia ZJCH072 BSZ27	Microtendipes pedellus grp1.|BIOUG50454-H03|L*MPG14-033	0.135417
Microtendipes atrophia ZJCH067 BSZ22	Microtendipes pedellus grp1.|BIOUG50454-H03|L*MPG14-033	0.137347
Microtendipes bimaculatus ZJCH050 BSZ05	Microtendipes pedellus grp1.|BIOUG50454-H03|L*MPG14-033	0.144087
Microtendipes bimaculatus ZJCH046 BSZ01	Microtendipes pedellus grp1.|BIOUG50454-H03|L*MPG14-033	0.141962
Microtendipes robustus ZJCH365 WYS168	Microtendipes pedellus grp1.|BIOUG50454-H03|L*MPG14-033	0.143803
Microtendipes robustus|ZJCH286|WYS89	Microtendipes pedellus grp1.|BIOUG50454-H03|L*MPG14-033	0.143717
Microtendipes nigrithorax CH413 CH413	Microtendipes pedellus grp1.|BIOUG50454-H03|L*MPG14-033	0.140128
Microtendipes nigrithorax CH412 CH412	Microtendipes pedellus grp1.|BIOUG50454-H03|L*MPG14-033	0.138237
Microtendipes nigrithorax CH410 CH410	Microtendipes pedellus grp1.|BIOUG50454-H03|L*MPG14-033	0.145772
Microtendipes nigrithorax CH409 CH409	Microtendipes pedellus grp1.|BIOUG50454-H03|L*MPG14-033	0.145706
Microtendipes nigrithorax CH407 CH407	Microtendipes pedellus grp1.|BIOUG50454-H03|L*MPG14-033	0.136354
Microtendipes nigrithorax CH418 CH418	Microtendipes pedellus grp1.|BIOUG50454-H03|L*MPG14-033	0.143863
Microtendipes nigrithorax CH392 CH392	Microtendipes pedellus grp1.|BIOUG50454-H03|L*MPG14-033	0.140068
Microtendipes nigrithorax CH422 CH422	Microtendipes pedellus grp1.|BIOUG50454-H03|L*MPG14-033	0.141962
Microtendipes nigrithorax CH388 CH388	Microtendipes pedellus grp1.|BIOUG50454-H03|L*MPG14-033	0.147618
Microtendipes tuberosus ZJCH232 BSZ99	Microtendipes pedellus grp1.|BIOUG50454-H03|L*MPG14-033	0.13968
Microtendipes tuberosus|CH160|CH160	Microtendipes pedellus grp1.|BIOUG50454-H03|L*MPG14-033	0.14947
Microtendipes nigrithorax CH417 CH417	Microtendipes pedellus grp1.|BIOUG50454-H03|L*MPG14-033	0.145772
Microtendipes nigrithorax|CH377|CH377	Microtendipes pedellus grp1.|BIOUG50454-H03|L*MPG14-033	0.140128
Microtendipes wuyisensis ZJCH259 WYS62	Microtendipes pedellus grp1.|BIOUG50454-H03|L*MPG14-033	0.152652
Microtendipes wuyisensis ZJCH129 WYS48	Microtendipes pedellus grp1.|BIOUG50454-H03|L*MPG14-033	0.146242
Microtendipes wuyiensis ZJCH382 WYS185	Microtendipes pedellus grp1.|BIOUG50454-H03|L*MPG14-033	0.151108
Microtendipes wuyisensis ZJCH285 WYS88	Microtendipes pedellus grp1.|BIOUG50454-H03|L*MPG14-033	0.145898
Microtendipes wuyisensis ZJCH406 WYS209	Microtendipes pedellus grp1.|BIOUG50454-H03|L*MPG14-033	0.148209
Microtendipes wuyisensis ZJCH396 WYS199	Microtendipes pedellus grp1.|BIOUG50454-H03|L*MPG14-033	0.150213
Microtendipes wuyisensis ZJCH395 WYS198	Microtendipes pedellus grp1.|BIOUG50454-H03|L*MPG14-033	0.149001
Microtendipes wuyiensis ZJCH361 WYS164	Microtendipes pedellus grp1.|BIOUG50454-H03|L*MPG14-033	0.144538
Microtendipes pedellus grp1.|BIOUG51152-H06|L*MPG03-010	Microtendipes pedellus grp1.|BIOUG50454-H03|L*MPG14-033	0.0187816
Microtendipes pedellus grp1.|BIOUG10382-H02|GMP*01953	Microtendipes pedellus grp1.|BIOUG50454-H03|L*MPG14-033	0.0120488
Microtendipes pedellus grp1.|BIOUG12642-B05|GMP*02101	Microtendipes pedellus grp1.|BIOUG50454-H03|L*MPG14-033	0.0105824
Microtendipes pedellus grp1.|10BBDIP-0916|L*2010AZ-104	Microtendipes pedellus grp1.|BIOUG50454-H03|L*MPG14-033	0.0140196
Microtendipes pedellus grp1.|BIOUG25584-H09|GMP*08358	Microtendipes pedellus grp1.|BIOUG50454-H03|L*MPG14-033	0.0173415
Microtendipes bimaculatus ZJCH600 WYS403	Microtendipes tamaogouti|LC329139|	0.0967095
Microtendipes bimaculatus ZJCH551 WYS354	Microtendipes tamaogouti|LC329139|	0.0897908
Microtendipes bimaculatus ZJCH521 WYS324	Microtendipes tamaogouti|LC329139|	0.0855921
Microtendipes robustus ZJCH498 WYS301	Microtendipes tamaogouti|LC329139|	0.0792809
Microtendipes bimaculatus ZJCH495 WYS298	Microtendipes tamaogouti|LC329139|	0.102591
Microtendipes robustus ZJCH482 WYS285	Microtendipes tamaogouti|LC329139|	0.0821116
Microtendipes robustus ZJCH474 WYS277	Microtendipes tamaogouti|LC329139|	0.0709187
Microtendipes robustus ZJCH470 WYS273	Microtendipes tamaogouti|LC329139|	0.080734
Microtendipes bimaculatus ZJCH462 WYS265	Microtendipes tamaogouti|LC329139|	0.0879411
Microtendipes bimaculatus ZJCH457 WYS260	Microtendipes tamaogouti|LC329139|	0.0846876
Microtendipes wuyisensis ZJCH385 WYS188	Microtendipes tamaogouti|LC329139|	0.135531
Microtendipes bimaculatus ZJCH240 BSZ107	Microtendipes tamaogouti|LC329139|	0.0959674
Microtendipes bimaculatus ZJCH228 BSZ95	Microtendipes tamaogouti|LC329139|	0.0942659
Microtendipes bimaculatus ZJCH217 BSZ84	Microtendipes tamaogouti|LC329139|	0.0929122
Microtendipes atrophia|HW013|HW013	Microtendipes tamaogouti|LC329139|	0.0835904
Microtendipes atrophia ZJCH204 BSZ71	Microtendipes tamaogouti|LC329139|	0.0907132
Microtendipes robustus ZJCH202 BSZ69	Microtendipes tamaogouti|LC329139|	0.0800551
Microtendipes bimaculatus ZJCH201 BSZ68	Microtendipes tamaogouti|LC329139|	0.0893261
Microtendipes robustus ZJCH120 WYS39	Microtendipes tamaogouti|LC329139|	0.0770511
Microtendipes bimaculatus ZJCH114 WYS33	Microtendipes tamaogouti|LC329139|	0.0920714
Microtendipes bimaculatus ZJCH104 WYS23	Microtendipes tamaogouti|LC329139|	0.0947431
Microtendipes robustus ZJCH102 WYS21	Microtendipes tamaogouti|LC329139|	0.089032
Microtendipes atrophia ZJCH077 BSZ32	Microtendipes tamaogouti|LC329139|	0.0820802
Microtendipes bimaculatus ZJCH073 BSZ28	Microtendipes tamaogouti|LC329139|	0.0865969
Microtendipes atrophia ZJCH072 BSZ27	Microtendipes tamaogouti|LC329139|	0.0857099
Microtendipes atrophia ZJCH067 BSZ22	Microtendipes tamaogouti|LC329139|	0.0820802
Microtendipes bimaculatus ZJCH050 BSZ05	Microtendipes tamaogouti|LC329139|	0.0875211
Microtendipes bimaculatus ZJCH046 BSZ01	Microtendipes tamaogouti|LC329139|	0.089296
Microtendipes robustus ZJCH365 WYS168	Microtendipes tamaogouti|LC329139|	0.0966122
Microtendipes robustus|ZJCH286|WYS89	Microtendipes tamaogouti|LC329139|	0.0972536
Microtendipes nigrithorax CH413 CH413	Microtendipes tamaogouti|LC329139|	0.106866
Microtendipes nigrithorax CH412 CH412	Microtendipes tamaogouti|LC329139|	0.105074
Microtendipes nigrithorax CH410 CH410	Microtendipes tamaogouti|LC329139|	0.106686
Microtendipes nigrithorax CH409 CH409	Microtendipes tamaogouti|LC329139|	0.103161
Microtendipes nigrithorax CH407 CH407	Microtendipes tamaogouti|LC329139|	0.105074
Microtendipes nigrithorax CH418 CH418	Microtendipes tamaogouti|LC329139|	0.108469
Microtendipes nigrithorax CH392 CH392	Microtendipes tamaogouti|LC329139|	0.110418
Microtendipes nigrithorax CH422 CH422	Microtendipes tamaogouti|LC329139|	0.106686
Microtendipes nigrithorax CH388 CH388	Microtendipes tamaogouti|LC329139|	0.106713
Microtendipes tuberosus ZJCH232 BSZ99	Microtendipes tamaogouti|LC329139|	0.149447
Microtendipes tuberosus|CH160|CH160	Microtendipes tamaogouti|LC329139|	0.146644
Microtendipes nigrithorax CH417 CH417	Microtendipes tamaogouti|LC329139|	0.106686
Microtendipes nigrithorax|CH377|CH377	Microtendipes tamaogouti|LC329139|	0.105074
Microtendipes wuyisensis ZJCH259 WYS62	Microtendipes tamaogouti|LC329139|	0.138479
Microtendipes wuyisensis ZJCH129 WYS48	Microtendipes tamaogouti|LC329139|	0.131673
Microtendipes wuyiensis ZJCH382 WYS185	Microtendipes tamaogouti|LC329139|	0.127245
Microtendipes wuyisensis ZJCH285 WYS88	Microtendipes tamaogouti|LC329139|	0.131531
Microtendipes wuyisensis ZJCH406 WYS209	Microtendipes tamaogouti|LC329139|	0.138193
Microtendipes wuyisensis ZJCH396 WYS199	Microtendipes tamaogouti|LC329139|	0.136243
Microtendipes wuyisensis ZJCH395 WYS198	Microtendipes tamaogouti|LC329139|	0.133065
Microtendipes wuyiensis ZJCH361 WYS164	Microtendipes tamaogouti|LC329139|	0.130516
Microtendipes pedellus grp1.|BIOUG51152-H06|L*MPG03-010	Microtendipes tamaogouti|LC329139|	0.131029
Microtendipes pedellus grp1.|BIOUG10382-H02|GMP*01953	Microtendipes tamaogouti|LC329139|	0.135312
Microtendipes pedellus grp1.|BIOUG12642-B05|GMP*02101	Microtendipes tamaogouti|LC329139|	0.139998
Microtendipes pedellus grp1.|10BBDIP-0916|L*2010AZ-104	Microtendipes tamaogouti|LC329139|	0.134115
Microtendipes pedellus grp1.|BIOUG25584-H09|GMP*08358	Microtendipes tamaogouti|LC329139|	0.131922
Microtendipes pedellus grp1.|BIOUG50454-H03|L*MPG14-033	Microtendipes tamaogouti|LC329139|	0.131029
Microtendipes bimaculatus ZJCH600 WYS403	Microtendipes chloris|LC329130|	0.091245
Microtendipes bimaculatus ZJCH551 WYS354	Microtendipes chloris|LC329130|	0.0861872
Microtendipes bimaculatus ZJCH521 WYS324	Microtendipes chloris|LC329130|	0.0856709
Microtendipes robustus ZJCH498 WYS301	Microtendipes chloris|LC329130|	0.0977237
Microtendipes bimaculatus ZJCH495 WYS298	Microtendipes chloris|LC329130|	0.0950738
Microtendipes robustus ZJCH482 WYS285	Microtendipes chloris|LC329130|	0.0948473
Microtendipes robustus ZJCH474 WYS277	Microtendipes chloris|LC329130|	0.0893073
Microtendipes robustus ZJCH470 WYS273	Microtendipes chloris|LC329130|	0.0953775
Microtendipes bimaculatus ZJCH462 WYS265	Microtendipes chloris|LC329130|	0.0952652
Microtendipes bimaculatus ZJCH457 WYS260	Microtendipes chloris|LC329130|	0.0921247
Microtendipes wuyisensis ZJCH385 WYS188	Microtendipes chloris|LC329130|	0.139362
Microtendipes bimaculatus ZJCH240 BSZ107	Microtendipes chloris|LC329130|	0.0996253
Microtendipes bimaculatus ZJCH228 BSZ95	Microtendipes chloris|LC329130|	0.0942817
Microtendipes bimaculatus ZJCH217 BSZ84	Microtendipes chloris|LC329130|	0.0929247
Microtendipes atrophia|HW013|HW013	Microtendipes chloris|LC329130|	0.0852919
Microtendipes atrophia ZJCH204 BSZ71	Microtendipes chloris|LC329130|	0.0924232
Microtendipes robustus ZJCH202 BSZ69	Microtendipes chloris|LC329130|	0.094264
Microtendipes bimaculatus ZJCH201 BSZ68	Microtendipes chloris|LC329130|	0.0858141
Microtendipes robustus ZJCH120 WYS39	Microtendipes chloris|LC329130|	0.0953413
Microtendipes bimaculatus ZJCH114 WYS33	Microtendipes chloris|LC329130|	0.0885185
Microtendipes bimaculatus ZJCH104 WYS23	Microtendipes chloris|LC329130|	0.0875839
Microtendipes robustus ZJCH102 WYS21	Microtendipes chloris|LC329130|	0.103422
Microtendipes atrophia ZJCH077 BSZ32	Microtendipes chloris|LC329130|	0.0838329
Microtendipes bimaculatus ZJCH073 BSZ28	Microtendipes chloris|LC329130|	0.0848689
Microtendipes atrophia ZJCH072 BSZ27	Microtendipes chloris|LC329130|	0.089302
Microtendipes atrophia ZJCH067 BSZ22	Microtendipes chloris|LC329130|	0.0856577
Microtendipes bimaculatus ZJCH050 BSZ05	Microtendipes chloris|LC329130|	0.0858141
Microtendipes bimaculatus ZJCH046 BSZ01	Microtendipes chloris|LC329130|	0.0859131
Microtendipes robustus ZJCH365 WYS168	Microtendipes chloris|LC329130|	0.0965037
Microtendipes robustus|ZJCH286|WYS89	Microtendipes chloris|LC329130|	0.0971496
Microtendipes nigrithorax CH413 CH413	Microtendipes chloris|LC329130|	0.103186
Microtendipes nigrithorax CH412 CH412	Microtendipes chloris|LC329130|	0.103186
Microtendipes nigrithorax CH410 CH410	Microtendipes chloris|LC329130|	0.099609
Microtendipes nigrithorax CH409 CH409	Microtendipes chloris|LC329130|	0.106646
Microtendipes nigrithorax CH407 CH407	Microtendipes chloris|LC329130|	0.0996522
Microtendipes nigrithorax CH418 CH418	Microtendipes chloris|LC329130|	0.101363
Microtendipes nigrithorax CH392 CH392	Microtendipes chloris|LC329130|	0.101394
Microtendipes nigrithorax CH422 CH422	Microtendipes chloris|LC329130|	0.099609
Microtendipes nigrithorax CH388 CH388	Microtendipes chloris|LC329130|	0.108422
Microtendipes tuberosus ZJCH232 BSZ99	Microtendipes chloris|LC329130|	0.137107
Microtendipes tuberosus|CH160|CH160	Microtendipes chloris|LC329130|	0.140972
Microtendipes nigrithorax CH417 CH417	Microtendipes chloris|LC329130|	0.099609
Microtendipes nigrithorax|CH377|CH377	Microtendipes chloris|LC329130|	0.103186
Microtendipes wuyisensis ZJCH259 WYS62	Microtendipes chloris|LC329130|	0.142402
Microtendipes wuyisensis ZJCH129 WYS48	Microtendipes chloris|LC329130|	0.135693
Microtendipes wuyiensis ZJCH382 WYS185	Microtendipes chloris|LC329130|	0.131062
Microtendipes wuyisensis ZJCH285 WYS88	Microtendipes chloris|LC329130|	0.135492
Microtendipes wuyisensis ZJCH406 WYS209	Microtendipes chloris|LC329130|	0.142057
Microtendipes wuyisensis ZJCH396 WYS199	Microtendipes chloris|LC329130|	0.140096
Microtendipes wuyisensis ZJCH395 WYS198	Microtendipes chloris|LC329130|	0.136917
Microtendipes wuyiensis ZJCH361 WYS164	Microtendipes chloris|LC329130|	0.134926
Microtendipes pedellus grp1.|BIOUG51152-H06|L*MPG03-010	Microtendipes chloris|LC329130|	0.121686
Microtendipes pedellus grp1.|BIOUG10382-H02|GMP*01953	Microtendipes chloris|LC329130|	0.129139
Microtendipes pedellus grp1.|BIOUG12642-B05|GMP*02101	Microtendipes chloris|LC329130|	0.129359
Microtendipes pedellus grp1.|10BBDIP-0916|L*2010AZ-104	Microtendipes chloris|LC329130|	0.124749
Microtendipes pedellus grp1.|BIOUG25584-H09|GMP*08358	Microtendipes chloris|LC329130|	0.121696
Microtendipes pedellus grp1.|BIOUG50454-H03|L*MPG14-033	Microtendipes chloris|LC329130|	0.129094
Microtendipes tamaogouti|LC329139|	Microtendipes chloris|LC329130|	0.0506787
Microtendipes bimaculatus ZJCH600 WYS403	Microtendipes tamaogouti|LC329138|	0.0987218
Microtendipes bimaculatus ZJCH551 WYS354	Microtendipes tamaogouti|LC329138|	0.0898977
Microtendipes bimaculatus ZJCH521 WYS324	Microtendipes tamaogouti|LC329138|	0.0856709
Microtendipes robustus ZJCH498 WYS301	Microtendipes tamaogouti|LC329138|	0.0885877
Microtendipes bimaculatus ZJCH495 WYS298	Microtendipes tamaogouti|LC329138|	0.106635
Microtendipes robustus ZJCH482 WYS285	Microtendipes tamaogouti|LC329138|	0.0858243
Microtendipes robustus ZJCH474 WYS277	Microtendipes tamaogouti|LC329138|	0.0876317
Microtendipes robustus ZJCH470 WYS273	Microtendipes tamaogouti|LC329138|	0.084462
Microtendipes bimaculatus ZJCH462 WYS265	Microtendipes tamaogouti|LC329138|	0.0915057
Microtendipes bimaculatus ZJCH457 WYS260	Microtendipes tamaogouti|LC329138|	0.0938954
Microtendipes wuyisensis ZJCH385 WYS188	Microtendipes tamaogouti|LC329138|	0.128084
Microtendipes bimaculatus ZJCH240 BSZ107	Microtendipes tamaogouti|LC329138|	0.0960464
Microtendipes bimaculatus ZJCH228 BSZ95	Microtendipes tamaogouti|LC329138|	0.0924863
Microtendipes bimaculatus ZJCH217 BSZ84	Microtendipes tamaogouti|LC329138|	0.0911196
Microtendipes atrophia|HW013|HW013	Microtendipes tamaogouti|LC329138|	0.0924863
Microtendipes atrophia ZJCH204 BSZ71	Microtendipes tamaogouti|LC329138|	0.0961227
Microtendipes robustus ZJCH202 BSZ69	Microtendipes tamaogouti|LC329138|	0.0909006
Microtendipes bimaculatus ZJCH201 BSZ68	Microtendipes tamaogouti|LC329138|	0.0876224
Microtendipes robustus ZJCH120 WYS39	Microtendipes tamaogouti|LC329138|	0.0956327
Microtendipes bimaculatus ZJCH114 WYS33	Microtendipes tamaogouti|LC329138|	0.0903534
Microtendipes bimaculatus ZJCH104 WYS23	Microtendipes tamaogouti|LC329138|	0.0930385
Microtendipes robustus ZJCH102 WYS21	Microtendipes tamaogouti|LC329138|	0.0909006
Microtendipes atrophia ZJCH077 BSZ32	Microtendipes tamaogouti|LC329138|	0.0893275
Microtendipes bimaculatus ZJCH073 BSZ28	Microtendipes tamaogouti|LC329138|	0.0885185
Microtendipes atrophia ZJCH072 BSZ27	Microtendipes tamaogouti|LC329138|	0.0930616
Microtendipes atrophia ZJCH067 BSZ22	Microtendipes tamaogouti|LC329138|	0.0911725
Microtendipes bimaculatus ZJCH050 BSZ05	Microtendipes tamaogouti|LC329138|	0.0876224
Microtendipes bimaculatus ZJCH046 BSZ01	Microtendipes tamaogouti|LC329138|	0.0876552
Microtendipes robustus ZJCH365 WYS168	Microtendipes tamaogouti|LC329138|	0.0986118
Microtendipes robustus|ZJCH286|WYS89	Microtendipes tamaogouti|LC329138|	0.101198
Microtendipes nigrithorax CH413 CH413	Microtendipes tamaogouti|LC329138|	0.112053
Microtendipes nigrithorax CH412 CH412	Microtendipes tamaogouti|LC329138|	0.112053
Microtendipes nigrithorax CH410 CH410	Microtendipes tamaogouti|LC329138|	0.104934
Microtendipes nigrithorax CH409 CH409	Microtendipes tamaogouti|LC329138|	0.106686
Microtendipes nigrithorax CH407 CH407	Microtendipes tamaogouti|LC329138|	0.112053
Microtendipes nigrithorax CH418 CH418	Microtendipes tamaogouti|LC329138|	0.110291
Microtendipes nigrithorax CH392 CH392	Microtendipes tamaogouti|LC329138|	0.115625
Microtendipes nigrithorax CH422 CH422	Microtendipes tamaogouti|LC329138|	0.108499
Microtendipes nigrithorax CH388 CH388	Microtendipes tamaogouti|LC329138|	0.110258
Microtendipes tuberosus ZJCH232 BSZ99	Microtendipes tamaogouti|LC329138|	0.144582
Microtendipes tuberosus|CH160|CH160	Microtendipes tamaogouti|LC329138|	0.144802
Microtendipes nigrithorax CH417 CH417	Microtendipes tamaogouti|LC329138|	0.104934
Microtendipes nigrithorax|CH377|CH377	Microtendipes tamaogouti|LC329138|	0.112053
Microtendipes wuyisensis ZJCH259 WYS62	Microtendipes tamaogouti|LC329138|	0.126944
Microtendipes wuyisensis ZJCH129 WYS48	Microtendipes tamaogouti|LC329138|	0.12385
Microtendipes wuyiensis ZJCH382 WYS185	Microtendipes tamaogouti|LC329138|	0.117858
Microtendipes wuyisensis ZJCH285 WYS88	Microtendipes tamaogouti|LC329138|	0.123831
Microtendipes wuyisensis ZJCH406 WYS209	Microtendipes tamaogouti|LC329138|	0.126824
Microtendipes wuyisensis ZJCH396 WYS199	Microtendipes tamaogouti|LC329138|	0.128755
Microtendipes wuyisensis ZJCH395 WYS198	Microtendipes tamaogouti|LC329138|	0.125556
Microtendipes wuyiensis ZJCH361 WYS164	Microtendipes tamaogouti|LC329138|	0.108923
Microtendipes pedellus grp1.|BIOUG51152-H06|L*MPG03-010	Microtendipes tamaogouti|LC329138|	0.132983
Microtendipes pedellus grp1.|BIOUG10382-H02|GMP*01953	Microtendipes tamaogouti|LC329138|	0.137458
Microtendipes pedellus grp1.|BIOUG12642-B05|GMP*02101	Microtendipes tamaogouti|LC329138|	0.14223
Microtendipes pedellus grp1.|10BBDIP-0916|L*2010AZ-104	Microtendipes tamaogouti|LC329138|	0.136079
Microtendipes pedellus grp1.|BIOUG25584-H09|GMP*08358	Microtendipes tamaogouti|LC329138|	0.134056
Microtendipes pedellus grp1.|BIOUG50454-H03|L*MPG14-033	Microtendipes tamaogouti|LC329138|	0.1311
Microtendipes tamaogouti|LC329139|	Microtendipes tamaogouti|LC329138|	0.0705737
Microtendipes chloris|LC329130|	Microtendipes tamaogouti|LC329138|	0.086041
Microtendipes bimaculatus ZJCH600 WYS403	Microtendipes tamaogouti|LC329133|	0.0931507
Microtendipes bimaculatus ZJCH551 WYS354	Microtendipes tamaogouti|LC329133|	0.0843773
Microtendipes bimaculatus ZJCH521 WYS324	Microtendipes tamaogouti|LC329133|	0.0782583
Microtendipes robustus ZJCH498 WYS301	Microtendipes tamaogouti|LC329133|	0.0849016
Microtendipes bimaculatus ZJCH495 WYS298	Microtendipes tamaogouti|LC329133|	0.095123
Microtendipes robustus ZJCH482 WYS285	Microtendipes tamaogouti|LC329133|	0.0840269
Microtendipes robustus ZJCH474 WYS277	Microtendipes tamaogouti|LC329133|	0.0895755
Microtendipes robustus ZJCH470 WYS273	Microtendipes tamaogouti|LC329133|	0.0826598
Microtendipes bimaculatus ZJCH462 WYS265	Microtendipes tamaogouti|LC329133|	0.104391
Microtendipes bimaculatus ZJCH457 WYS260	Microtendipes tamaogouti|LC329133|	0.105235
Microtendipes wuyisensis ZJCH385 WYS188	Microtendipes tamaogouti|LC329133|	0.130076
Microtendipes bimaculatus ZJCH240 BSZ107	Microtendipes tamaogouti|LC329133|	0.0960153
Microtendipes bimaculatus ZJCH228 BSZ95	Microtendipes tamaogouti|LC329133|	0.0943023
Microtendipes bimaculatus ZJCH217 BSZ84	Microtendipes tamaogouti|LC329133|	0.0929422
Microtendipes atrophia|HW013|HW013	Microtendipes tamaogouti|LC329133|	0.0925248
Microtendipes atrophia ZJCH204 BSZ71	Microtendipes tamaogouti|LC329133|	0.0998376
Microtendipes robustus ZJCH202 BSZ69	Microtendipes tamaogouti|LC329133|	0.090959
Microtendipes bimaculatus ZJCH201 BSZ68	Microtendipes tamaogouti|LC329133|	0.0822502
Microtendipes robustus ZJCH120 WYS39	Microtendipes tamaogouti|LC329133|	0.0956985
Microtendipes bimaculatus ZJCH114 WYS33	Microtendipes tamaogouti|LC329133|	0.0812764
Microtendipes bimaculatus ZJCH104 WYS23	Microtendipes tamaogouti|LC329133|	0.0876224
Microtendipes robustus ZJCH102 WYS21	Microtendipes tamaogouti|LC329133|	0.0855143
Microtendipes atrophia ZJCH077 BSZ32	Microtendipes tamaogouti|LC329133|	0.0893579
Microtendipes bimaculatus ZJCH073 BSZ28	Microtendipes tamaogouti|LC329133|	0.0812764
Microtendipes atrophia ZJCH072 BSZ27	Microtendipes tamaogouti|LC329133|	0.0931037
Microtendipes atrophia ZJCH067 BSZ22	Microtendipes tamaogouti|LC329133|	0.0912063
Microtendipes bimaculatus ZJCH050 BSZ05	Microtendipes tamaogouti|LC329133|	0.0822502
Microtendipes bimaculatus ZJCH046 BSZ01	Microtendipes tamaogouti|LC329133|	0.0824792
Microtendipes robustus ZJCH365 WYS168	Microtendipes tamaogouti|LC329133|	0.0949782
Microtendipes robustus|ZJCH286|WYS89	Microtendipes tamaogouti|LC329133|	0.0974621
Microtendipes nigrithorax CH413 CH413	Microtendipes tamaogouti|LC329133|	0.117524
Microtendipes nigrithorax CH412 CH412	Microtendipes tamaogouti|LC329133|	0.117524
Microtendipes nigrithorax CH410 CH410	Microtendipes tamaogouti|LC329133|	0.106745
Microtendipes nigrithorax CH409 CH409	Microtendipes tamaogouti|LC329133|	0.110291
Microtendipes nigrithorax CH407 CH407	Microtendipes tamaogouti|LC329133|	0.117524
Microtendipes nigrithorax CH418 CH418	Microtendipes tamaogouti|LC329133|	0.112131
Microtendipes nigrithorax CH392 CH392	Microtendipes tamaogouti|LC329133|	0.121128
Microtendipes nigrithorax CH422 CH422	Microtendipes tamaogouti|LC329133|	0.106745
Microtendipes nigrithorax CH388 CH388	Microtendipes tamaogouti|LC329133|	0.113894
Microtendipes tuberosus ZJCH232 BSZ99	Microtendipes tamaogouti|LC329133|	0.1422
Microtendipes tuberosus|CH160|CH160	Microtendipes tamaogouti|LC329133|	0.142965
Microtendipes nigrithorax CH417 CH417	Microtendipes tamaogouti|LC329133|	0.106745
Microtendipes nigrithorax|CH377|CH377	Microtendipes tamaogouti|LC329133|	0.117524
Microtendipes wuyisensis ZJCH259 WYS62	Microtendipes tamaogouti|LC329133|	0.128971
Microtendipes wuyisensis ZJCH129 WYS48	Microtendipes tamaogouti|LC329133|	0.121896
Microtendipes wuyiensis ZJCH382 WYS185	Microtendipes tamaogouti|LC329133|	0.12363
Microtendipes wuyisensis ZJCH285 WYS88	Microtendipes tamaogouti|LC329133|	0.123895
Microtendipes wuyisensis ZJCH406 WYS209	Microtendipes tamaogouti|LC329133|	0.128817
Microtendipes wuyisensis ZJCH396 WYS199	Microtendipes tamaogouti|LC329133|	0.130759
Microtendipes wuyisensis ZJCH395 WYS198	Microtendipes tamaogouti|LC329133|	0.131448
Microtendipes wuyiensis ZJCH361 WYS164	Microtendipes tamaogouti|LC329133|	0.117679
Microtendipes pedellus grp1.|BIOUG51152-H06|L*MPG03-010	Microtendipes tamaogouti|LC329133|	0.131176
Microtendipes pedellus grp1.|BIOUG10382-H02|GMP*01953	Microtendipes tamaogouti|LC329133|	0.135452
Microtendipes pedellus grp1.|BIOUG12642-B05|GMP*02101	Microtendipes tamaogouti|LC329133|	0.140149
Microtendipes pedellus grp1.|10BBDIP-0916|L*2010AZ-104	Microtendipes tamaogouti|LC329133|	0.134274
Microtendipes pedellus grp1.|BIOUG25584-H09|GMP*08358	Microtendipes tamaogouti|LC329133|	0.132046
Microtendipes pedellus grp1.|BIOUG50454-H03|L*MPG14-033	Microtendipes tamaogouti|LC329133|	0.131176
Microtendipes tamaogouti|LC329139|	Microtendipes tamaogouti|LC329133|	0.0723059
Microtendipes chloris|LC329130|	Microtendipes tamaogouti|LC329133|	0.0843439
Microtendipes tamaogouti|LC329138|	Microtendipes tamaogouti|LC329133|	0.0186664
Microtendipes bimaculatus ZJCH600 WYS403	Microtendipes tamaogouti|LC329140|	0.0876263
Microtendipes bimaculatus ZJCH551 WYS354	Microtendipes tamaogouti|LC329140|	0.080734
Microtendipes bimaculatus ZJCH521 WYS324	Microtendipes tamaogouti|LC329140|	0.0745956
Microtendipes robustus ZJCH498 WYS301	Microtendipes tamaogouti|LC329140|	0.0885877
Microtendipes bimaculatus ZJCH495 WYS298	Microtendipes tamaogouti|LC329140|	0.0913676
Microtendipes robustus ZJCH482 WYS285	Microtendipes tamaogouti|LC329140|	0.0839826
Microtendipes robustus ZJCH474 WYS277	Microtendipes tamaogouti|LC329140|	0.0895221
Microtendipes robustus ZJCH470 WYS273	Microtendipes tamaogouti|LC329140|	0.0863173
Microtendipes bimaculatus ZJCH462 WYS265	Microtendipes tamaogouti|LC329140|	0.10435
Microtendipes bimaculatus ZJCH457 WYS260	Microtendipes tamaogouti|LC329140|	0.105195
Microtendipes wuyisensis ZJCH385 WYS188	Microtendipes tamaogouti|LC329140|	0.130147
Microtendipes bimaculatus ZJCH240 BSZ107	Microtendipes tamaogouti|LC329140|	0.0978039
Microtendipes bimaculatus ZJCH228 BSZ95	Microtendipes tamaogouti|LC329140|	0.0961233
Microtendipes bimaculatus ZJCH217 BSZ84	Microtendipes tamaogouti|LC329140|	0.0947697
Microtendipes atrophia|HW013|HW013	Microtendipes tamaogouti|LC329140|	0.090678
Microtendipes atrophia ZJCH204 BSZ71	Microtendipes tamaogouti|LC329140|	0.0924863
Microtendipes robustus ZJCH202 BSZ69	Microtendipes tamaogouti|LC329140|	0.094557
Microtendipes bimaculatus ZJCH201 BSZ68	Microtendipes tamaogouti|LC329140|	0.0787039
Microtendipes robustus ZJCH120 WYS39	Microtendipes tamaogouti|LC329140|	0.0994277
Microtendipes bimaculatus ZJCH114 WYS33	Microtendipes tamaogouti|LC329140|	0.0813118
Microtendipes bimaculatus ZJCH104 WYS23	Microtendipes tamaogouti|LC329140|	0.0804581
Microtendipes robustus ZJCH102 WYS21	Microtendipes tamaogouti|LC329140|	0.0890825
Microtendipes atrophia ZJCH077 BSZ32	Microtendipes tamaogouti|LC329140|	0.0911725
Microtendipes bimaculatus ZJCH073 BSZ28	Microtendipes tamaogouti|LC329140|	0.0759064
Microtendipes atrophia ZJCH072 BSZ27	Microtendipes tamaogouti|LC329140|	0.0949238
Microtendipes atrophia ZJCH067 BSZ22	Microtendipes tamaogouti|LC329140|	0.0930244
Microtendipes bimaculatus ZJCH050 BSZ05	Microtendipes tamaogouti|LC329140|	0.0751451
Microtendipes bimaculatus ZJCH046 BSZ01	Microtendipes tamaogouti|LC329140|	0.0773434
Microtendipes robustus ZJCH365 WYS168	Microtendipes tamaogouti|LC329140|	0.102329
Microtendipes robustus|ZJCH286|WYS89	Microtendipes tamaogouti|LC329140|	0.105022
Microtendipes nigrithorax CH413 CH413	Microtendipes tamaogouti|LC329140|	0.117575
Microtendipes nigrithorax CH412 CH412	Microtendipes tamaogouti|LC329140|	0.117575
Microtendipes nigrithorax CH410 CH410	Microtendipes tamaogouti|LC329140|	0.103161
Microtendipes nigrithorax CH409 CH409	Microtendipes tamaogouti|LC329140|	0.10314
Microtendipes nigrithorax CH407 CH407	Microtendipes tamaogouti|LC329140|	0.113939
Microtendipes nigrithorax CH418 CH418	Microtendipes tamaogouti|LC329140|	0.104934
Microtendipes nigrithorax CH392 CH392	Microtendipes tamaogouti|LC329140|	0.117524
Microtendipes nigrithorax CH422 CH422	Microtendipes tamaogouti|LC329140|	0.0996333
Microtendipes nigrithorax CH388 CH388	Microtendipes tamaogouti|LC329140|	0.106686
Microtendipes tuberosus ZJCH232 BSZ99	Microtendipes tamaogouti|LC329140|	0.149532
Microtendipes tuberosus|CH160|CH160	Microtendipes tamaogouti|LC329140|	0.150495
Microtendipes nigrithorax CH417 CH417	Microtendipes tamaogouti|LC329140|	0.103161
Microtendipes nigrithorax|CH377|CH377	Microtendipes tamaogouti|LC329140|	0.117575
Microtendipes wuyisensis ZJCH259 WYS62	Microtendipes tamaogouti|LC329140|	0.129042
Microtendipes wuyisensis ZJCH129 WYS48	Microtendipes tamaogouti|LC329140|	0.12398
Microtendipes wuyiensis ZJCH382 WYS185	Microtendipes tamaogouti|LC329140|	0.123681
Microtendipes wuyisensis ZJCH285 WYS88	Microtendipes tamaogouti|LC329140|	0.123965
Microtendipes wuyisensis ZJCH406 WYS209	Microtendipes tamaogouti|LC329140|	0.128884
Microtendipes wuyisensis ZJCH396 WYS199	Microtendipes tamaogouti|LC329140|	0.13083
Microtendipes wuyisensis ZJCH395 WYS198	Microtendipes tamaogouti|LC329140|	0.127614
Microtendipes wuyiensis ZJCH361 WYS164	Microtendipes tamaogouti|LC329140|	0.115548
Microtendipes pedellus grp1.|BIOUG51152-H06|L*MPG03-010	Microtendipes tamaogouti|LC329140|	0.12191
Microtendipes pedellus grp1.|BIOUG10382-H02|GMP*01953	Microtendipes tamaogouti|LC329140|	0.133452
Microtendipes pedellus grp1.|BIOUG12642-B05|GMP*02101	Microtendipes tamaogouti|LC329140|	0.133783
Microtendipes pedellus grp1.|10BBDIP-0916|L*2010AZ-104	Microtendipes tamaogouti|LC329140|	0.124997
Microtendipes pedellus grp1.|BIOUG25584-H09|GMP*08358	Microtendipes tamaogouti|LC329140|	0.125919
Microtendipes pedellus grp1.|BIOUG50454-H03|L*MPG14-033	Microtendipes tamaogouti|LC329140|	0.125627
Microtendipes tamaogouti|LC329139|	Microtendipes tamaogouti|LC329140|	0.0739809
Microtendipes chloris|LC329130|	Microtendipes tamaogouti|LC329140|	0.0825567
Microtendipes tamaogouti|LC329138|	Microtendipes tamaogouti|LC329140|	0.0202275
Microtendipes tamaogouti|LC329133|	Microtendipes tamaogouti|LC329140|	0.0155069
Microtendipes bimaculatus ZJCH600 WYS403	Microtendipes nigellus|TRD-CH79|TRD-CH79	0.119396
Microtendipes bimaculatus ZJCH551 WYS354	Microtendipes nigellus|TRD-CH79|TRD-CH79	0.110408
Microtendipes bimaculatus ZJCH521 WYS324	Microtendipes nigellus|TRD-CH79|TRD-CH79	0.108339
Microtendipes robustus ZJCH498 WYS301	Microtendipes nigellus|TRD-CH79|TRD-CH79	0.101512
Microtendipes bimaculatus ZJCH495 WYS298	Microtendipes nigellus|TRD-CH79|TRD-CH79	0.122201
Microtendipes robustus ZJCH482 WYS285	Microtendipes nigellus|TRD-CH79|TRD-CH79	0.0985787
Microtendipes robustus ZJCH474 WYS277	Microtendipes nigellus|TRD-CH79|TRD-CH79	0.096892
Microtendipes robustus ZJCH470 WYS273	Microtendipes nigellus|TRD-CH79|TRD-CH79	0.102925
Microtendipes bimaculatus ZJCH462 WYS265	Microtendipes nigellus|TRD-CH79|TRD-CH79	0.117282
Microtendipes bimaculatus ZJCH457 WYS260	Microtendipes nigellus|TRD-CH79|TRD-CH79	0.120447
Microtendipes wuyisensis ZJCH385 WYS188	Microtendipes nigellus|TRD-CH79|TRD-CH79	0.144223
Microtendipes bimaculatus ZJCH240 BSZ107	Microtendipes nigellus|TRD-CH79|TRD-CH79	0.110696
Microtendipes bimaculatus ZJCH228 BSZ95	Microtendipes nigellus|TRD-CH79|TRD-CH79	0.10931
Microtendipes bimaculatus ZJCH217 BSZ84	Microtendipes nigellus|TRD-CH79|TRD-CH79	0.107975
Microtendipes atrophia|HW013|HW013	Microtendipes nigellus|TRD-CH79|TRD-CH79	0.119985
Microtendipes atrophia ZJCH204 BSZ71	Microtendipes nigellus|TRD-CH79|TRD-CH79	0.123665
Microtendipes robustus ZJCH202 BSZ69	Microtendipes nigellus|TRD-CH79|TRD-CH79	0.103328
Microtendipes bimaculatus ZJCH201 BSZ68	Microtendipes nigellus|TRD-CH79|TRD-CH79	0.109393
Microtendipes robustus ZJCH120 WYS39	Microtendipes nigellus|TRD-CH79|TRD-CH79	0.104776
Microtendipes bimaculatus ZJCH114 WYS33	Microtendipes nigellus|TRD-CH79|TRD-CH79	0.11058
Microtendipes bimaculatus ZJCH104 WYS23	Microtendipes nigellus|TRD-CH79|TRD-CH79	0.11132
Microtendipes robustus ZJCH102 WYS21	Microtendipes nigellus|TRD-CH79|TRD-CH79	0.108884
Microtendipes atrophia ZJCH077 BSZ32	Microtendipes nigellus|TRD-CH79|TRD-CH79	0.125113
Microtendipes bimaculatus ZJCH073 BSZ28	Microtendipes nigellus|TRD-CH79|TRD-CH79	0.106807
Microtendipes atrophia ZJCH072 BSZ27	Microtendipes nigellus|TRD-CH79|TRD-CH79	0.125049
Microtendipes atrophia ZJCH067 BSZ22	Microtendipes nigellus|TRD-CH79|TRD-CH79	0.121214
Microtendipes bimaculatus ZJCH050 BSZ05	Microtendipes nigellus|TRD-CH79|TRD-CH79	0.105712
Microtendipes bimaculatus ZJCH046 BSZ01	Microtendipes nigellus|TRD-CH79|TRD-CH79	0.105074
Microtendipes robustus ZJCH365 WYS168	Microtendipes nigellus|TRD-CH79|TRD-CH79	0.104006
Microtendipes robustus|ZJCH286|WYS89	Microtendipes nigellus|TRD-CH79|TRD-CH79	0.104889
Microtendipes nigrithorax CH413 CH413	Microtendipes nigellus|TRD-CH79|TRD-CH79	0.130515
Microtendipes nigrithorax CH412 CH412	Microtendipes nigellus|TRD-CH79|TRD-CH79	0.128646
Microtendipes nigrithorax CH410 CH410	Microtendipes nigellus|TRD-CH79|TRD-CH79	0.124749
Microtendipes nigrithorax CH409 CH409	Microtendipes nigellus|TRD-CH79|TRD-CH79	0.128389
Microtendipes nigrithorax CH407 CH407	Microtendipes nigellus|TRD-CH79|TRD-CH79	0.126784
Microtendipes nigrithorax CH418 CH418	Microtendipes nigellus|TRD-CH79|TRD-CH79	0.122911
Microtendipes nigrithorax CH392 CH392	Microtendipes nigellus|TRD-CH79|TRD-CH79	0.128574
Microtendipes nigrithorax CH422 CH422	Microtendipes nigellus|TRD-CH79|TRD-CH79	0.121079
Microtendipes nigrithorax CH388 CH388	Microtendipes nigellus|TRD-CH79|TRD-CH79	0.128389
Microtendipes tuberosus ZJCH232 BSZ99	Microtendipes nigellus|TRD-CH79|TRD-CH79	0.121127
Microtendipes tuberosus|CH160|CH160	Microtendipes nigellus|TRD-CH79|TRD-CH79	0.112341
Microtendipes nigrithorax CH417 CH417	Microtendipes nigellus|TRD-CH79|TRD-CH79	0.121079
Microtendipes nigrithorax|CH377|CH377	Microtendipes nigellus|TRD-CH79|TRD-CH79	0.130515
Microtendipes wuyisensis ZJCH259 WYS62	Microtendipes nigellus|TRD-CH79|TRD-CH79	0.143493
Microtendipes wuyisensis ZJCH129 WYS48	Microtendipes nigellus|TRD-CH79|TRD-CH79	0.142891
Microtendipes wuyiensis ZJCH382 WYS185	Microtendipes nigellus|TRD-CH79|TRD-CH79	0.13972
Microtendipes wuyisensis ZJCH285 WYS88	Microtendipes nigellus|TRD-CH79|TRD-CH79	0.142612
Microtendipes wuyisensis ZJCH406 WYS209	Microtendipes nigellus|TRD-CH79|TRD-CH79	0.14298
Microtendipes wuyisensis ZJCH396 WYS199	Microtendipes nigellus|TRD-CH79|TRD-CH79	0.144992
Microtendipes wuyisensis ZJCH395 WYS198	Microtendipes nigellus|TRD-CH79|TRD-CH79	0.141841
Microtendipes wuyiensis ZJCH361 WYS164	Microtendipes nigellus|TRD-CH79|TRD-CH79	0.151783
Microtendipes pedellus grp1.|BIOUG51152-H06|L*MPG03-010	Microtendipes nigellus|TRD-CH79|TRD-CH79	0.140588
Microtendipes pedellus grp1.|BIOUG10382-H02|GMP*01953	Microtendipes nigellus|TRD-CH79|TRD-CH79	0.14819
Microtendipes pedellus grp1.|BIOUG12642-B05|GMP*02101	Microtendipes nigellus|TRD-CH79|TRD-CH79	0.14677
Microtendipes pedellus grp1.|10BBDIP-0916|L*2010AZ-104	Microtendipes nigellus|TRD-CH79|TRD-CH79	0.141783
Microtendipes pedellus grp1.|BIOUG25584-H09|GMP*08358	Microtendipes nigellus|TRD-CH79|TRD-CH79	0.142442
Microtendipes pedellus grp1.|BIOUG50454-H03|L*MPG14-033	Microtendipes nigellus|TRD-CH79|TRD-CH79	0.144434
Microtendipes tamaogouti|LC329139|	Microtendipes nigellus|TRD-CH79|TRD-CH79	0.119349
Microtendipes chloris|LC329130|	Microtendipes nigellus|TRD-CH79|TRD-CH79	0.121128
Microtendipes tamaogouti|LC329138|	Microtendipes nigellus|TRD-CH79|TRD-CH79	0.134115
Microtendipes tamaogouti|LC329133|	Microtendipes nigellus|TRD-CH79|TRD-CH79	0.134192
Microtendipes tamaogouti|LC329140|	Microtendipes nigellus|TRD-CH79|TRD-CH79	0.128508
Microtendipes bimaculatus ZJCH600 WYS403	Microtendipes nigellus|Finnmark143|Fi143	0.117458
Microtendipes bimaculatus ZJCH551 WYS354	Microtendipes nigellus|Finnmark143|Fi143	0.108492
Microtendipes bimaculatus ZJCH521 WYS324	Microtendipes nigellus|Finnmark143|Fi143	0.106401
Microtendipes robustus ZJCH498 WYS301	Microtendipes nigellus|Finnmark143|Fi143	0.0996141
Microtendipes bimaculatus ZJCH495 WYS298	Microtendipes nigellus|Finnmark143|Fi143	0.120205
Microtendipes robustus ZJCH482 WYS285	Microtendipes nigellus|Finnmark143|Fi143	0.0967095
Microtendipes robustus ZJCH474 WYS277	Microtendipes nigellus|Finnmark143|Fi143	0.0949909
Microtendipes robustus ZJCH470 WYS273	Microtendipes nigellus|Finnmark143|Fi143	0.101027
Microtendipes bimaculatus ZJCH462 WYS265	Microtendipes nigellus|Finnmark143|Fi143	0.115395
Microtendipes bimaculatus ZJCH457 WYS260	Microtendipes nigellus|Finnmark143|Fi143	0.118501
Microtendipes wuyisensis ZJCH385 WYS188	Microtendipes nigellus|Finnmark143|Fi143	0.138247
Microtendipes bimaculatus ZJCH240 BSZ107	Microtendipes nigellus|Finnmark143|Fi143	0.106978
Microtendipes bimaculatus ZJCH228 BSZ95	Microtendipes nigellus|Finnmark143|Fi143	0.105522
Microtendipes bimaculatus ZJCH217 BSZ84	Microtendipes nigellus|Finnmark143|Fi143	0.107975
Microtendipes atrophia|HW013|HW013	Microtendipes nigellus|Finnmark143|Fi143	0.118094
Microtendipes atrophia ZJCH204 BSZ71	Microtendipes nigellus|Finnmark143|Fi143	0.121767
Microtendipes robustus ZJCH202 BSZ69	Microtendipes nigellus|Finnmark143|Fi143	0.10149
Microtendipes bimaculatus ZJCH201 BSZ68	Microtendipes nigellus|Finnmark143|Fi143	0.107527
Microtendipes robustus ZJCH120 WYS39	Microtendipes nigellus|Finnmark143|Fi143	0.102874
Microtendipes bimaculatus ZJCH114 WYS33	Microtendipes nigellus|Finnmark143|Fi143	0.10869
Microtendipes bimaculatus ZJCH104 WYS23	Microtendipes nigellus|Finnmark143|Fi143	0.109443
Microtendipes robustus ZJCH102 WYS21	Microtendipes nigellus|Finnmark143|Fi143	0.107025
Microtendipes atrophia ZJCH077 BSZ32	Microtendipes nigellus|Finnmark143|Fi143	0.12316
Microtendipes bimaculatus ZJCH073 BSZ28	Microtendipes nigellus|Finnmark143|Fi143	0.104931
Microtendipes atrophia ZJCH072 BSZ27	Microtendipes nigellus|Finnmark143|Fi143	0.1231
Microtendipes atrophia ZJCH067 BSZ22	Microtendipes nigellus|Finnmark143|Fi143	0.119276
Microtendipes bimaculatus ZJCH050 BSZ05	Microtendipes nigellus|Finnmark143|Fi143	0.103857
Microtendipes bimaculatus ZJCH046 BSZ01	Microtendipes nigellus|Finnmark143|Fi143	0.103288
Microtendipes robustus ZJCH365 WYS168	Microtendipes nigellus|Finnmark143|Fi143	0.102147
Microtendipes robustus|ZJCH286|WYS89	Microtendipes nigellus|Finnmark143|Fi143	0.10298
Microtendipes nigrithorax CH413 CH413	Microtendipes nigellus|Finnmark143|Fi143	0.126784
Microtendipes nigrithorax CH412 CH412	Microtendipes nigellus|Finnmark143|Fi143	0.124928
Microtendipes nigrithorax CH410 CH410	Microtendipes nigellus|Finnmark143|Fi143	0.124749
Microtendipes nigrithorax CH409 CH409	Microtendipes nigellus|Finnmark143|Fi143	0.124699
Microtendipes nigrithorax CH407 CH407	Microtendipes nigellus|Finnmark143|Fi143	0.12308
Microtendipes nigrithorax CH418 CH418	Microtendipes nigellus|Finnmark143|Fi143	0.119254
Microtendipes nigrithorax CH392 CH392	Microtendipes nigellus|Finnmark143|Fi143	0.124864
Microtendipes nigrithorax CH422 CH422	Microtendipes nigellus|Finnmark143|Fi143	0.121079
Microtendipes nigrithorax CH388 CH388	Microtendipes nigellus|Finnmark143|Fi143	0.124699
Microtendipes tuberosus ZJCH232 BSZ99	Microtendipes nigellus|Finnmark143|Fi143	0.121127
Microtendipes tuberosus|CH160|CH160	Microtendipes nigellus|Finnmark143|Fi143	0.106916
Microtendipes nigrithorax CH417 CH417	Microtendipes nigellus|Finnmark143|Fi143	0.121079
Microtendipes nigrithorax|CH377|CH377	Microtendipes nigellus|Finnmark143|Fi143	0.126784
Microtendipes wuyisensis ZJCH259 WYS62	Microtendipes nigellus|Finnmark143|Fi143	0.137395
Microtendipes wuyisensis ZJCH129 WYS48	Microtendipes nigellus|Finnmark143|Fi143	0.136588
[truncated: 9,327 more rows]
