# Supplementary material for: New Color-Patterned Species of Microtendipes Kieffer, 1913 (Diptera: Chironomidae) and a Deep Intraspecific Divergence of Species by DNA Barcodes
Source: Insects. 2023 Feb 24;14(3):227. doi: 10.3390/insects14030227 (PMC10054112; doi:10.3390/insects14030227)
Supplement: Supplementary file 1 [file insects-14-00227-s001.zip › Table S3 Interspecific genetic divergence.xls]

## Sheet: Table S3
Table S3 Average interspecific divergence between Microtendipes species
Species 1	Species 2	Distance
M.brevitarsis	M. chloris	0.0656699
M. confinis	M. sp3.BD	0.0685018
M. kamoprimus	M. sp2.BD	0.0784694
M. pedellus	M. sp3.BD	0.0827961
M. bimaculatus	M. robustus	0.0831642
M.brevitarsis	M. robustus	0.0839655
M. kamoprimus	M. pellus grp2	0.0858819
M. baishanzuensis	M. robustus	0.0888243
M. pellus grp2	M. sp3.BD	0.0888898
M. pellus grp2	M. pedellus	0.089199
M. robustus	M.tamaogouti	0.0894834
M. bimaculatus	M.tamaogouti	0.0898864
M. pellus grp2	M. sp2.BD	0.0905431
M. baishanzuensis	M.tamaogouti	0.090733
M. sp3.BD	M. nigrithorax	0.0915495
M. baishanzuensis	M. bimaculatus	0.0923454
M. kamoprimus	M. sp3.BD	0.0935163
M. confinis	M. pellus grp2	0.093817
M.brevitarsis	M. nigellus	0.0939715
M. chloris	M. nigellus	0.0949847
M. chloris	M. robustus	0.0952601
M. bimaculatus	M. chloris	0.0958448
M. pedellus	M. sp2.BD	0.0958831
M. confinis	M. nigrithorax	0.0960755
M. bimaculatus	M.brevitarsis	0.0971048
M. sp2.BD	M. sp3.BD	0.0974915
M. chloris	M.tamaogouti	0.0977186
M. pedellus	M. nigrithorax	0.0982292
M.brevitarsis	M. kamoprimus	0.100605
M. sp.1BD	M. sp3.BD	0.101004
M. confinis	M. pedellus	0.101689
M. nigellus	M. robustus	0.101925
M. pellus grp2	M. nigrithorax	0.102986
M. robustus	M. sp2.BD	0.103054
M.brevitarsis	M.tamaogouti	0.103641
M. baishanzuensis	M. chloris	0.104059
M.chloris	M. kamoprimus	0.104195
M. kamoprimus	M. pedellus	0.104554
M. sp2.BD	M. nigrithorax	0.105409
M. chloris	M. sp2.BD	0.106334
M.confinis	M. robustus	0.106409
M. baishanzuensis	M.brevitarsis	0.106583
M. confinis	M. sp2.BD	0.106727
M.brevitarsis	M. confinis	0.10807
M. robustus	M. sp.1BD	0.10848
M. bimaculatus	M. pellus grp2	0.108619
M. bimaculatus	M. sp2.BD	0.109351
M. brevitarsis	M. nigrithorax	0.109471
M. kamoprimus	M. robustus	0.109797
M.tamaogouti	M. nigrithorax	0.109841
M. chloris	M. nigrithorax	0.110274
M. confinis	M. kamoprimus	0.110376
M. bimaculatus	M. nigellus	0.110654
M. bimaculatus	M. confinis	0.111222
M. pedellus	M. robustus	0.111344
M.brevitarsis	M. pedellus	0.111456
M. robustus	M. nigrithorax	0.111471
M. pellus grp2	M. robustus	0.111921
M. sp2.BD	M.tamaogouti	0.112082
M.brevitarsis	M. wuyiensis	0.112238
M. confinis	M. sp.1BD	0.112314
M. robustus	M. sp3.BD	0.112707
M. sp.1BD	M. nigrithorax	0.113331
M. baishanzuensis	M. wuyiensis	0.113638
M. bimaculatus	M. nigrithorax	0.11401
M.brevitarsis	M. sp.1BD	0.114161
M.brevitarsis	M. sp2.BD	0.114292
M. bimaculatus	M. pedellus	0.114335
M. kamoprimus	M. nigrithorax	0.11516
M. nigellus	M. tuberosus	0.115378
M. tuberosus	M. nigrithorax	0.115447
M. baishanzuensis	M. sp2.BD	0.116434
M. nigellus	M. pedellus	0.116697
M. kamoprimus	M. pellus grp1	0.117019
M. kamoprimus	M. nigellus	0.117308
M. bimaculatus	M. sp3.BD	0.117366
M. kamoprimus	M. tuberosus	0.117428
M. chloris	M. pedellus	0.117429
M. chloris	M. confinis	0.117501
M.brevitarsis	M. tuberosus	0.11776
M. kamoprimus	M.tamaogouti	0.118024
M. baishanzuensis	M. pellus grp2	0.118594
M. nigellus	M. sp2.BD	0.118834
M. pellus grp2	M. tuberosus	0.119459
M. sp.1BD	M.tamaogouti	0.119705
M. chloris	M. pellus grp2	0.120015
M.brevitarsis	M. pellus grp2	0.120127
M. pellus grp1	M. sp2.BD	0.120338
M.brevitarsis	M. pellus grp1	0.120473
M. confinis	M.tamaogouti	0.120755
M. pedellus	M. sp.1BD	0.121021
M. pellus grp2	M.tamaogouti	0.121085
M. chloris	M. sp3.BD	0.121087
M. pellus grp1	M. pellus grp2	0.12174
M. pellus grp1	M. sp3.BD	0.121872
M. baishanzuensis	M. nigellus	0.122042
M. baishanzuensis	M. sp3.BD	0.122327
M. sp3.BD	M.tamaogouti	0.122431
M. pellus grp1	M. robustus	0.122551
M. bimaculatus	M. kamoprimus	0.122563
M. rydalensis	M. sp2.BD	0.122607
M.brevitarsis	M. sp3.BD	0.122754
M. chloris	M. sp.1BD	0.12324
M. bimaculatus	M. wuyiensis	0.123645
M. chloris	M. pellus grp1	0.124089
M. kamoprimus	M. sp.1BD	0.124132
confinis	M. nigellus	0.12491
M. nigellus	M. nigrithorax	0.125165
M. baishanzuensis	M. kamoprimus	0.125324
M. nigellus	M. pellus grp2	0.125645
M. pellus grp2	M. sp.1BD	0.125827
M.brevitarsis	M. famiefeus	0.125916
M. nigellus	M. sp3.BD	0.126411
M. baishanzuensis	M. confinis	0.12708
M.tamaogouti	M. wuyiensis	0.127332
M. bimaculatus	M. sp.1BD	0.127762
M. nigellus	M. sp.1BD	0.127952
M. baishanzuensis	M. pellus grp1	0.128086
M. famiefeus	M. rydalensis grp	0.128223
M. nigellus	M.tamaogouti	0.12834
M. confinis	M. pellus grp1	0.128772
M. chloris	M. tuberosus	0.129095
M. pedellus	M. tuberosus	0.129386
M. chloris	M. wuyiensis	0.129704
M. robustus	M. wuyiensis	0.130232
M.brevitarsis	M. rydalensis	0.130244
M. sp2.BD	M. tuberosus	0.130294
M. robustus	M. tuberosus	0.130598
M. pedellus	M.tamaogouti	0.131145
M. baishanzuensis	M. pedellus	0.131418
M. baishanzuensis	M. nigrithorax	0.132703
M. pellus grp1	M.tamaogouti	0.132803
M. rydalensis	M. nigrithorax	0.133394
M. famiefeus	M. robustus	0.133479
M. bimaculatus	M. pellus grp1	0.134088
M. rydalensis	M. sp3.BD	0.134639
M. famiefeus	M. nigellus	0.134916
M. famiefeus	M. sp2.BD	0.135683
M. sp3.BD	M. tuberosus	0.135905
M. sp.1BD	M. sp2.BD	0.13607
M. bimaculatus	M. rydalensis	0.136198
M. famiefeus	M. kamoprimus	0.137093
M. pellus grp2	M. wuyiensis	0.137103
M. bimaculatus	M. tuberosus	0.13739
M. rydalensis grp	M. sp2.BD	0.137949
M. chloris	M. rydalensis	0.138183
M. robustus	M. rydalensis	0.138444
M. kamoprimus	M. rydalensis	0.139236
M. pellus grp1	M. pedellus	0.139293
M. pellus grp1	M. nigrithorax	0.139659
M. pellus grp1	M. rydalensis	0.139718
M. pellus grp1	M. tuberosus	0.13987
M. confinis	M. tuberosus	0.14016
M. nigrithorax	M. wuyiensis	0.140788
M. nigellus	M. wuyiensis	0.141229
M. sp.1BD	M. tuberosus	0.141323
M. nigellus	M. pellus grp1	0.141352
M. famiefeus	M. rydalensis	0.141979
M. rydalensis	M.tamaogouti	0.142529
M. famiefeus	M. nigrithorax	0.143018
M. pellus grp2	M. rydalensis	0.143027
M. chloris	M. famiefeus	0.144006
M. famiefeus	M. tuberosus	0.144796
M. sp3.BD	M. wuyiensis	0.145138
M. rydalensis	M. sp.1BD	0.145544
M. tuberosus	M. wuyiensis	0.146157
M. baishanzuensis	M. rydalensis	0.146274
M.tamaogouti	M. tuberosus	0.146333
M. famiefeus	M. pedellus	0.146564
M. confinis	M. wuyiensis	0.147229
M. pellus grp1	M. wuyiensis	0.147387
M. famiefeus	M. sp3.BD	0.147423
M. confinis	M. rydalensis	0.148131
M. famiefeus	M. pellus grp2	0.148503
M. pellus grp1	M. sp.1BD	0.14936
M. baishanzuensis	M. sp.1BD	0.150022
M. rydalensis grp	M. nigrithorax	0.150242
M. bimaculatus	M. famiefeus	0.150319
M. nigellus	M. rydalensis grp	0.150439
M. rydalensis grp	M. rydalensis	0.152471
M. pedellus	M. wuyiensis	0.152789
M. sp2.BD	M. wuyiensis	0.15292
M. robustus	M. rydalensis grp	0.153151
M. confinis	M. famiefeus	0.153509
M. pedellus	M. rydalensis grp	0.154182
M. pedellus	M. rydalensis	0.15519
M. nigellus	M. rydalensis	0.15529
M. sp.1BD	M. wuyiensis	0.156704
M.brevitarsis	M. rydalensis grp	0.157697
M. rydalensis grp	M. tuberosus	0.158091
M. pellus grp2	M. rydalensis grp	0.158118
M. kamoprimus	M. wuyiensis	0.158268
M. baishanzuensis	M. tuberosus	0.158339
M. famiefeus	M.tamaogouti	0.159548
M. baishanzuensis	M. famiefeus	0.159862
M. kamoprimus	M. rydalensis grp	0.160526
M. rydalensis	M. wuyiensis	0.160581
M. famiefeus	M. pellus grp1	0.162461
M. chloris	M. rydalensis grp	0.163327
M. rydalensis grp	M. sp3.BD	0.163455
M. famiefeus	M. sp.1BD	0.1638
M. famiefeus	M. wuyiensis	0.163886
M. rydalensis	M. tuberosus	0.163948
M. bimaculatus	M. rydalensis grp	0.164032
M. pellus grp1	M. rydalensis grp	0.16681
M. baishanzuensis	M. rydalensis grp	0.173459
M. rydalensis grp	M.tamaogouti	0.178352
M. confinis	M. rydalensis grp	0.178448
M. rydalensis grp	M. wuyiensis	0.187181
M. rydalensis grp	M. sp.1BD	0.187491
